# Supplementary material for: Associations between human milk EV-miRNAs and oligosaccharide concentrations in human milk
Source: Front Immunol. 2024 Nov 20;15:1463463. doi: 10.3389/fimmu.2024.1463463 (PMC11614774; doi:10.3389/fimmu.2024.1463463)
Supplement: Supplementary file 4 [file Table3.xlsx]

## Sheet: Diversity
Supplemental Table 3. Results of multivariable linear regression estimating the association between individual EV-miRNA concentrations with HMO summary measures and concentrations. Models adjusted for technical covariates (i.e., proportion of rRNA, volume of skim milk) as well as days postpartum, breast milk collection time, and breast feedings per day.
Beta Estimate	95% Confidence Interval Lower	95% Confidence Interval Upper	p	EV-miRNA
-0.00025	-0.00038	-0.00012	0.000283718	hsa.miR.30d.5p
-0.00111	-0.00171	-0.00051	0.000391385	hsa.miR.151a.3p
-0.0059	-0.00915	-0.00265	0.000502574	hsa.miR.1307.3p
-0.00438	-0.00685	-0.00191	0.000676192	hsa.miR.200a.5p
-0.00442	-0.00702	-0.00182	0.00109489	hsa.miR.125b.5p
-0.00071	-0.00114	-0.00029	0.00118938	hsa.miR.511.5p
-0.00058	-0.00096	-0.00021	0.00263453	hsa.miR.200b.3p
-0.00052	-0.00089	-0.00016	0.00534006	hsa.miR.200c.3p
0.00202	0.00061	0.00343	0.00556751	hsa.miR.29a.3p
0.02003	0.00494	0.03511	0.00983926	hsa.mir.378c
0.00434	0.00103	0.00764	0.0106255	hsa.miR.205.5p
-0.0004	-0.00071	-9e-05	0.0121597	hsa.miR.375
0.02658	0.00575	0.04742	0.0129719	hsa.miR.452.5p
-0.04994	-0.09031	-0.00956	0.01591	hsa.miR.210.3p
0.01676	0.003	0.03052	0.0175648	hsa.miR.93.5p
0.01505	0.00244	0.02767	0.0198678	hsa.miR.335.5p
0.0498	0.00801	0.09159	0.020043	hsa.miR.598.3p
0.00154	0.00023	0.00285	0.0213625	hsa.miR.141.3p
0.01938	0.00282	0.03593	0.0223259	hsa.miR.203a.3p
-0.00244	-0.00467	-0.00022	0.0316517	hsa.miR.125a.5p
-0.03235	-0.06286	-0.00184	0.0379293	hsa.miR.7706
0.00055	3e-05	0.00107	0.0395361	hsa.miR.30b.5p
-0.00022	-0.00044	0	0.045147	hsa.miR.99a.5p
0.00648	0.00012	0.01285	0.0460191	hsa.miR.320c
-0.01236	-0.02461	-0.00012	0.0478652	hsa.miR.196a.5p
0.02806	0.00024	0.05587	0.0480816	hsa.miR.107
0.00074	0	0.00148	0.0502347	hsa.miR.378a.3p
-0.00136	-0.00273	2e-05	0.0526477	hsa.miR.191.5p
0.01893	-0.00059	0.03846	0.0571863	hsa.miR.501.3p
0.004	-0.00013	0.00813	0.0575149	hsa.miR.193b.3p
-0.06027	-0.12289	0.00236	0.0590648	hsa.miR.340.3p
0.03325	-0.00146	0.06796	0.0602068	hsa.miR.29b.3p
0.00209	-0.0001	0.00428	0.0612654	hsa.miR.320b
-0.00185	-0.0038	9e-05	0.0619971	hsa.miR.99b.5p
0.07424	-0.00443	0.15291	0.0640591	hsa.miR.4429
0.03518	-0.00212	0.07248	0.0641764	hsa.miR.511.3p
0.0009	-7e-05	0.00187	0.0673267	hsa.miR.101.3p
0.03877	-0.00283	0.08037	0.0673761	hsa.miR.147b
-0.00115	-0.00239	9e-05	0.0680365	hsa.miR.182.5p
-0.00524	-0.01096	0.00048	0.0718953	hsa.miR.335.3p
0.02059	-0.00213	0.04331	0.0752131	hsa.let.7b.3p
0.03336	-0.00357	0.07029	0.0761166	hsa.miR.17.5p
0.00013	-1e-05	0.00027	0.0761701	hsa.miR.30a.5p
-0.0092	-0.01943	0.00103	0.07734	hsa.miR.200b.5p
0.00634	-0.0008	0.01349	0.0811448	hsa.miR.1246
8e-05	-1e-05	0.00018	0.0835017	hsa.miR.200a.3p
-0.01253	-0.02678	0.00173	0.0841909	hsa.miR.941
0.00169	-0.00026	0.00364	0.0884517	hsa.miR.224.5p
0.00772	-0.0012	0.01664	0.0891187	hsa.miR.374b.5p
0.01479	-0.00254	0.03211	0.0935204	hsa.miR.29c.3p
-0.03878	-0.08423	0.00668	0.0935651	hsa.miR.331.3p
-0.04685	-0.10364	0.00994	0.104758	hsa.miR.196b.5p
0.07331	-0.01577	0.16238	0.105571	hsa.miR.378e
6e-05	-1e-05	0.00012	0.107421	hsa.let.7g.5p
0.03647	-0.00865	0.08159	0.111833	hsa.miR.378c
-0.02345	-0.05254	0.00565	0.112868	hsa.miR.339.3p
-0.00398	-0.00894	0.00097	0.113665	hsa.miR.3615
0.00492	-0.00121	0.01105	0.114062	hsa.miR.193a.3p
-0.03457	-0.07834	0.0092	0.120157	hsa.miR.885.3p
-0.02239	-0.05078	0.00599	0.120553	hsa.miR.29c.5p
0.01632	-0.00446	0.0371	0.122174	hsa.let.7a.3p
-0.00143	-0.00326	0.0004	0.123991	hsa.miR.183.5p
-0.02487	-0.05681	0.00707	0.125362	hsa.miR.195.3p
0.01762	-0.0052	0.04044	0.128628	hsa.miR.378d
-0.02061	-0.0477	0.00648	0.134195	hsa.miR.1260b
0.00293	-0.00094	0.00681	0.135655	hsa.let.7e.5p
-0.01866	-0.04341	0.00608	0.137515	hsa.miR.664a.3p
0.01936	-0.00655	0.04527	0.141144	hsa.miR.125a.3p
0.24312	-0.08249	0.56872	0.14149	hsa.miR.378i
0.0002	-7e-05	0.00047	0.146287	hsa.miR.320a
0.01247	-0.00448	0.02942	0.147407	hsa.miR.192.5p
0.0001	-4e-05	0.00024	0.147627	hsa.let.7f.5p
0.04109	-0.01566	0.09785	0.153786	hsa.miR.135a.5p
0.04295	-0.0164	0.1023	0.154017	hsa.miR.15b.5p
0.06726	-0.02613	0.16066	0.155983	hsa.mir.320b.1
0.03025	-0.01183	0.07234	0.156753	hsa.miR.148b.5p
-0.03633	-0.08749	0.01483	0.16182	hsa.miR.1301.3p
0.01476	-0.00636	0.03588	0.168381	hsa.miR.106b.5p
0.00193	-0.00089	0.00476	0.176398	hsa.miR.629.5p
0.07886	-0.03627	0.194	0.177005	hsa.mir.320a
0.05498	-0.02551	0.13547	0.178157	hsa.mir.320b.2
0.00856	-0.00399	0.02111	0.178898	hsa.miR.320d
0.0019	-0.00091	0.00471	0.183166	hsa.miR.30e.5p
0.01561	-0.00829	0.03952	0.197836	hsa.miR.20a.5p
7e-05	-4e-05	0.00018	0.201785	hsa.let.7a.5p
0.01806	-0.01021	0.04632	0.207763	hsa.miR.374a.5p
0.00754	-0.00434	0.01943	0.210674	hsa.miR.484
0.04936	-0.02881	0.12753	0.212926	hsa.mir.30c.2
0.00093	-0.00056	0.00241	0.21889	hsa.miR.148b.3p
-0.00288	-0.00759	0.00183	0.227534	hsa.miR.128.3p
-5e-05	-0.00013	3e-05	0.228711	hsa.miR.146b.5p
0.02077	-0.01418	0.05573	0.240901	hsa.miR.660.5p
0.00162	-0.00111	0.00436	0.240956	hsa.miR.499a.5p
-0.0008	-0.00214	0.00054	0.241207	hsa.miR.27a.5p
0.00285	-0.00196	0.00767	0.242169	hsa.miR.4443
-0.00625	-0.01693	0.00443	0.247926	hsa.miR.7.5p
0.02151	-0.01586	0.05887	0.255866	hsa.miR.1287.5p
-0.00101	-0.00277	0.00075	0.258109	hsa.miR.181a.5p
0.00011	-9e-05	0.00031	0.264483	hsa.miR.423.5p
0.00684	-0.00529	0.01896	0.265648	hsa.miR.99b.3p
0.00719	-0.00589	0.02027	0.277906	hsa.miR.193b.5p
-0.00101	-0.00288	0.00085	0.284341	hsa.miR.25.3p
-0.00323	-0.00926	0.00281	0.290789	hsa.let.7d.3p
-0.01867	-0.05369	0.01634	0.292276	hsa.miR.671.3p
-0.02154	-0.06313	0.02004	0.306198	hsa.miR.365b.5p
-0.00208	-0.00611	0.00194	0.306862	hsa.miR.152.3p
0.00611	-0.00612	0.01835	0.323384	hsa.miR.342.5p
0.01353	-0.01422	0.04128	0.335288	hsa.miR.199a.3p.hsa.miR.199b.3p
-0.0007	-0.0022	0.00079	0.353277	hsa.miR.423.3p
0.02961	-0.03387	0.09308	0.356643	hsa.miR.324.3p
-0.01791	-0.05656	0.02075	0.35988	hsa.miR.339.5p
0.00063	-0.00076	0.00201	0.372773	hsa.miR.223.3p
-0.00336	-0.01082	0.0041	0.373698	hsa.miR.197.3p
-0.00101	-0.00328	0.00126	0.380002	hsa.miR.30c.5p
0	0	1e-05	0.385044	hsa.miR.148a.3p
-0.02951	-0.09692	0.03791	0.386947	hsa.miR.190b
-0.00011	-0.00038	0.00015	0.401637	hsa.miR.26a.5p
0.02784	-0.0388	0.09448	0.408758	hsa.miR.194.5p
-0.01956	-0.06666	0.02755	0.411692	hsa.miR.221.5p
0.01481	-0.02111	0.05073	0.414827	hsa.miR.502.3p
0.01595	-0.02336	0.05525	0.422354	hsa.miR.30c.2.3p
0.02888	-0.04292	0.10069	0.426358	hsa.mir.30c.1
0.00238	-0.00358	0.00834	0.429381	hsa.miR.22.5p
-0.00325	-0.01142	0.00491	0.430825	hsa.miR.885.5p
0.02504	-0.03784	0.08792	0.430993	hsa.miR.378g
0.00159	-0.00246	0.00565	0.436893	hsa.miR.3182
-0.01381	-0.05188	0.02426	0.473095	hsa.miR.30d.3p
-0.00988	-0.03778	0.01802	0.483644	hsa.miR.425.5p
0.00195	-0.00369	0.0076	0.49366	hsa.miR.148a.5p
-0.0137	-0.0536	0.02619	0.496773	hsa.miR.2110
0.00037	-0.00072	0.00146	0.498901	hsa.miR.27a.3p
-0.00631	-0.02494	0.01232	0.503056	hsa.miR.3168
-0.00124	-0.00489	0.00242	0.503751	hsa.miR.30e.3p
-0.00492	-0.01991	0.01007	0.516098	hsa.miR.181a.2.3p
0.01086	-0.0223	0.04402	0.516938	hsa.miR.326
-0.0048	-0.0196	0.01	0.521329	hsa.miR.125b.2.3p
0.00125	-0.00271	0.00522	0.531905	hsa.miR.155.5p
-0.00788	-0.03376	0.018	0.546808	hsa.miR.328.3p
0.00812	-0.01885	0.0351	0.55132	hsa.miR.6510.3p
0.00054	-0.00129	0.00238	0.558005	hsa.miR.26b.5p
-0.00566	-0.0249	0.01358	0.560402	hsa.miR.106b.3p
-0.00018	-0.0008	0.00044	0.563052	hsa.let.7c.5p
0.00069	-0.00174	0.00311	0.575148	hsa.miR.140.3p
-0.00051	-0.00232	0.0013	0.578243	hsa.miR.193a.5p
-0.00466	-0.02145	0.01213	0.582709	hsa.miR.150.5p
-0.01266	-0.05834	0.03301	0.583119	hsa.miR.28.5p
0.00194	-0.00521	0.0091	0.591078	hsa.miR.222.3p
-0.00237	-0.01161	0.00687	0.611287	hsa.miR.185.5p
0.00585	-0.01728	0.02897	0.616632	hsa.miR.19b.3p
-0.00097	-0.00489	0.00296	0.625674	hsa.miR.1299
0.00032	-0.00097	0.0016	0.627804	hsa.miR.24.3p
0.00568	-0.01793	0.02928	0.634005	hsa.miR.500a.3p
-0.00176	-0.00915	0.00562	0.636242	hsa.miR.146b.3p
0.00013	-0.00041	0.00066	0.63911	hsa.miR.22.3p
0.00138	-0.00451	0.00727	0.642979	hsa.miR.221.3p
0.01183	-0.03869	0.06234	0.643017	hsa.miR.769.5p
0.00101	-0.00334	0.00535	0.646365	hsa.miR.223.5p
0.00873	-0.0295	0.04695	0.651378	hsa.miR.421
0.00354	-0.01214	0.01923	0.654577	hsa.miR.345.5p
-4e-05	-0.0002	0.00012	0.658785	hsa.let.7i.5p
1e-05	-5e-05	7e-05	0.666983	hsa.miR.21.5p
-0.00051	-0.00299	0.00196	0.68076	hsa.miR.30a.3p
-0.00018	-0.00108	0.00071	0.688078	hsa.miR.143.3p
-0.00102	-0.00612	0.00408	0.692335	hsa.miR.340.5p
-0.00476	-0.0302	0.02068	0.710989	hsa.miR.92b.3p
0.00083	-0.00365	0.00532	0.712792	hsa.let.7d.5p
0.00038	-0.00166	0.00242	0.714356	hsa.miR.27b.3p
-0.00015	-0.00099	0.00068	0.716112	hsa.miR.10a.5p
0.01001	-0.04544	0.06546	0.720717	hsa.miR.760
0.0012	-0.00584	0.00824	0.736294	hsa.miR.28.3p
-0.00233	-0.0162	0.01155	0.739977	hsa.miR.574.3p
-0.00577	-0.04103	0.02949	0.745924	hsa.miR.181a.3p
-0.00878	-0.06283	0.04527	0.747579	hsa.miR.181d.5p
-0.00661	-0.0483	0.03508	0.753631	hsa.miR.576.5p
-0.00027	-0.00199	0.00145	0.754924	hsa.miR.92a.3p
-0.00094	-0.00712	0.00524	0.763052	hsa.miR.98.5p
0.01763	-0.10114	0.13639	0.768807	hsa.miR.378f
-0.00284	-0.02305	0.01737	0.780584	hsa.miR.744.5p
0.0027	-0.0169	0.02231	0.784987	hsa.miR.664a.5p
0.00557	-0.03945	0.05058	0.806552	hsa.miR.1307.5p
0.00206	-0.01652	0.02063	0.826345	hsa.miR.187.3p
-0.00013	-0.00129	0.00103	0.827075	hsa.miR.23a.3p
-0.00171	-0.01732	0.01389	0.827986	hsa.miR.218.5p
-0.00211	-0.02217	0.01795	0.835033	hsa.miR.574.5p
0.00616	-0.05477	0.0671	0.841172	hsa.miR.24.2.5p
0.0004	-0.0039	0.00471	0.853015	hsa.miR.532.5p
0.00085	-0.00843	0.01013	0.855745	hsa.miR.16.5p
-0.00344	-0.04201	0.03513	0.859787	hsa.miR.589.5p
-0.00017	-0.00208	0.00174	0.86026	hsa.miR.429
0.00073	-0.0075	0.00896	0.860452	hsa.miR.365a.3p.hsa.miR.365b.3p
-0.00038	-0.00527	0.00452	0.879092	hsa.miR.186.5p
1e-05	-0.00018	0.00021	0.882107	hsa.miR.146a.5p
-1e-05	-0.00011	0.0001	0.882881	hsa.let.7b.5p
-0.00365	-0.05927	0.05196	0.89643	hsa.miR.330.3p
0.00356	-0.05636	0.06348	0.906337	hsa.miR.130b.3p
0.00099	-0.01641	0.01839	0.910372	hsa.miR.342.3p
-0.00186	-0.03778	0.03406	0.918137	hsa.miR.184
0.00132	-0.02913	0.03178	0.9314	hsa.miR.361.5p
-0.00011	-0.00263	0.00242	0.932768	hsa.miR.100.5p
0.00102	-0.02473	0.02676	0.937661	hsa.miR.16.2.3p
-0.00135	-0.0378	0.03511	0.941713	hsa.miR.195.5p
-0.00016	-0.00589	0.00556	0.954513	hsa.miR.23b.3p
0.001	-0.04064	0.04264	0.962183	hsa.miR.96.5p
0.00063	-0.03923	0.0405	0.974882	hsa.let.7f.1.3p
5e-05	-0.00452	0.00462	0.982207	hsa.miR.361.3p
4e-05	-0.00456	0.00464	0.986661	hsa.miR.181b.5p
-0.00021	-0.02983	0.02942	0.988927	hsa.miR.425.3p
-3e-05	-0.00547	0.0054	0.990537	hsa.miR.103a.3p
-6e-05	-0.01598	0.01585	0.993669	hsa.miR.652.3p
7e-05	-0.05852	0.05867	0.998001	hsa.miR.1303

## Sheet: Sum of HMOs
Supplemental Table 3. Results of multivariable linear regression estimating the association between individual EV-miRNA concentrations with HMO summary measures and concentrations. Models adjusted for technical covariates (i.e., proportion of rRNA, volume of skim milk) as well as days postpartum, breast milk collection time, and breast feedings per day.
Beta Estimate	95% Confidence Interval Lower	95% Confidence Interval Upper	p	EV-miRNA
7.99466	5.08965	10.8997	3.983e-07	hsa.miR.1307.3p
6.30204	3.98832	8.61575	5.051e-07	hsa.miR.125b.5p
1.43182	0.88753	1.97612	1.0968e-06	hsa.miR.151a.3p
12.4259	7.44441	17.4073	3.3261e-06	hsa.miR.335.3p
3.81639	2.07371	5.55906	3.54769e-05	hsa.miR.99b.5p
0.2585	0.13442	0.38257	7.79452e-05	hsa.miR.30d.5p
-0.11088	-0.16429	-0.05747	8.21621e-05	hsa.miR.21.5p
-0.35518	-0.52825	-0.18211	9.76684e-05	hsa.miR.146a.5p
-66.0784	-99.5907	-32.566	0.000173371	hsa.miR.17.5p
-8.88503	-13.4416	-4.32843	0.000202081	hsa.miR.340.5p
-4.17637	-6.34952	-2.00322	0.000245777	hsa.miR.140.3p
-26.215	-40.2346	-12.1953	0.000351185	hsa.miR.218.5p
-56.7638	-88.5925	-24.9351	0.000627471	hsa.miR.660.5p
-20.7639	-32.5239	-9.00391	0.000705473	hsa.miR.335.5p
-14.7432	-23.1159	-6.37045	0.000727965	hsa.miR.185.5p
-36.0666	-57.5717	-14.5615	0.00124994	hsa.miR.500a.3p
-4.3426	-6.93602	-1.74919	0.00127113	hsa.miR.629.5p
3.43667	1.35599	5.51736	0.00146783	hsa.miR.125a.5p
-2.01429	-3.24769	-0.78089	0.00164905	hsa.miR.27a.5p
-8.22267	-13.6413	-2.80404	0.00333706	hsa.miR.221.3p
-5.52598	-9.18137	-1.87059	0.00345286	hsa.miR.155.5p
2.45954	0.82984	4.08924	0.00350515	hsa.miR.181a.5p
6.34707	2.11314	10.581	0.00372084	hsa.miR.181b.5p
-12.73	-21.2764	-4.18358	0.00393666	hsa.miR.16.5p
-32.9899	-55.2089	-10.7708	0.00404804	hsa.miR.20a.5p
0.5182	0.16766	0.86873	0.00420371	hsa.miR.200c.3p
3.0996	0.99938	5.19981	0.0042645	hsa.miR.30c.5p
-56.2814	-95.4113	-17.1515	0.00529854	hsa.miR.147b
-0.96426	-1.667	-0.26151	0.00769916	hsa.miR.378a.3p
-1.639	-2.83358	-0.44443	0.00770304	hsa.miR.24.3p
-17.8542	-31.0244	-4.68409	0.00843349	hsa.miR.93.5p
1.74876	0.4474	3.05012	0.00900156	hsa.miR.191.5p
-26.3445	-46.1734	-6.51555	0.00978008	hsa.miR.106b.5p
-44.4336	-77.9326	-10.9345	0.00989629	hsa.miR.502.3p
-21.6165	-37.9743	-5.25871	0.0101645	hsa.miR.29c.3p
-24.3575	-43.0244	-5.69067	0.0111178	hsa.miR.574.5p
3.13531	0.6811	5.58951	0.0128614	hsa.miR.200a.5p
0.25901	0.05051	0.46751	0.0154723	hsa.miR.99a.5p
0.12342	0.02367	0.22316	0.0158771	hsa.let.7b.5p
0.44299	0.07578	0.8102	0.0186087	hsa.miR.200b.3p
28.2123	4.79485	51.6298	0.018761	hsa.miR.664a.3p
11.6636	1.92921	21.3979	0.019397	hsa.miR.200b.5p
-31.4361	-58.1338	-4.73846	0.0215284	hsa.miR.374a.5p
-1.07557	-1.99662	-0.15453	0.0225974	hsa.miR.101.3p
0.67521	0.09229	1.25813	0.023683	hsa.let.7c.5p
-24.9783	-46.6848	-3.27173	0.0245893	hsa.miR.19b.3p
61.4526	7.402	115.503	0.0263103	hsa.miR.196b.5p
-7.69729	-14.5162	-0.8784	0.0273741	hsa.miR.1246
-41.6044	-78.6247	-4.5841	0.0280462	hsa.miR.30c.2.3p
48.3343	4.98884	91.6798	0.0292564	hsa.miR.331.3p
1.78962	0.17059	3.40865	0.0306586	hsa.miR.92a.3p
-4.43321	-8.47841	-0.38802	0.0320752	hsa.miR.532.5p
27.4878	1.67649	53.2991	0.0371284	hsa.miR.1260b
11.9773	0.17791	23.7766	0.0467139	hsa.miR.196a.5p
-43.5157	-86.6805	-0.35076	0.0482053	hsa.miR.378c
5.67189	-0.05793	11.4017	0.052312	hsa.let.7d.3p
-4.55852	-9.18285	0.0658	0.0532798	hsa.miR.186.5p
56.4167	-1.14749	113.981	0.0546451	hsa.miR.24.2.5p
-11.2688	-22.8897	0.35211	0.0572019	hsa.miR.342.5p
1.80713	-0.06734	3.68161	0.0586315	hsa.miR.224.5p
-4.14258	-8.46028	0.17512	0.0598309	hsa.miR.361.3p
7.41327	-0.37217	15.1987	0.0617488	hsa.miR.365a.3p.hsa.miR.365b.3p
3.64041	-0.19076	7.47158	0.0622838	hsa.miR.152.3p
13.2236	-0.80641	27.2537	0.0643897	hsa.miR.125b.2.3p
17.4358	-1.11875	35.9904	0.0651765	hsa.miR.664a.5p
-4.93752	-10.2993	0.42421	0.0706417	hsa.miR.148a.5p
1.5611	-0.1574	3.2796	0.0744696	hsa.miR.193a.5p
-17.7734	-37.7264	2.17949	0.0801768	hsa.let.7a.3p
-5.0149	-10.6826	0.65276	0.0821786	hsa.miR.22.5p
-12.7617	-27.8735	2.35008	0.0968824	hsa.miR.652.3p
-63.547	-139.686	12.5924	0.10079	hsa.miR.4429
-0.41948	-0.929	0.09004	0.105428	hsa.miR.22.3p
-15.7575	-34.9692	3.45428	0.106722	hsa.miR.744.5p
-1.1446	-2.54223	0.25304	0.107249	hsa.miR.29a.3p
6.16032	-1.63457	13.9552	0.119923	hsa.miR.885.5p
0.93677	-0.26282	2.13637	0.124329	hsa.miR.182.5p
30.3393	-9.36896	70.0475	0.132556	hsa.miR.576.5p
-4.6979	-10.8936	1.49781	0.135487	hsa.miR.320c
22.4783	-7.27179	52.2284	0.136857	hsa.miR.7706
-9.11345	-21.183	2.95608	0.137109	hsa.miR.320d
0.19124	-0.065	0.44749	0.14167	hsa.miR.26a.5p
-35.5204	-83.7104	12.6695	0.146601	hsa.miR.769.5p
-1.55341	-3.68343	0.5766	0.150869	hsa.miR.320b
-10.877	-25.7934	4.03948	0.150928	hsa.mir.378c
30.4021	-11.8884	72.6925	0.156721	hsa.miR.885.3p
-45.6243	-109.398	18.1495	0.158714	hsa.miR.194.5p
-1.24344	-2.99758	0.5107	0.162518	hsa.miR.26b.5p
0.21686	-0.08922	0.52294	0.16273	hsa.miR.375
-13.4369	-32.4308	5.55693	0.163356	hsa.miR.501.3p
-0.18292	-0.44237	0.07653	0.164787	hsa.miR.320a
-40.0719	-97.2305	17.0867	0.16714	hsa.miR.130b.3p
3.81022	-1.64693	9.26736	0.168859	hsa.miR.23b.3p
-0.72763	-1.77149	0.31623	0.169552	hsa.miR.27a.3p
-59.7683	-145.991	26.4548	0.171915	hsa.miR.378e
-0.98683	-2.41585	0.4422	0.173526	hsa.miR.148b.3p
23.4074	-10.8741	57.6887	0.17836	hsa.miR.184
-2.74074	-6.89691	1.41542	0.193528	hsa.miR.223.5p
7.65926	-4.00049	19.319	0.195235	hsa.miR.99b.3p
1.17217	-0.62016	2.9645	0.1972	hsa.miR.25.3p
-39.288	-99.557	20.981	0.198639	hsa.miR.378g
-10.5573	-26.8368	5.72233	0.200957	hsa.miR.203a.3p
0.27685	-0.15143	0.70513	0.202382	hsa.miR.511.5p
-14.1599	-36.2445	7.92481	0.206052	hsa.miR.378d
-18.0172	-46.3275	10.2932	0.2094	hsa.miR.425.3p
15.7596	-9.02258	40.5418	0.209749	hsa.miR.328.3p
-16.5707	-43.2335	10.0921	0.220188	hsa.miR.199a.3p.hsa.miR.199b.3p
-28.0195	-73.2218	17.1829	0.221387	hsa.miR.221.5p
0.04691	-0.02942	0.12324	0.225326	hsa.miR.146b.5p
-1.63431	-4.34888	1.08026	0.234841	hsa.miR.30e.5p
-34.4885	-91.8952	22.9182	0.235828	hsa.miR.15b.5p
2.7053	-1.83381	7.24441	0.239545	hsa.miR.128.3p
-3.06272	-8.26151	2.13608	0.24497	hsa.miR.103a.3p
18.2016	-12.7562	49.1594	0.245903	hsa.miR.195.3p
-0.07748	-0.21368	0.05872	0.261459	hsa.let.7f.5p
15.2232	-11.557	42.0035	0.2618	hsa.miR.425.5p
-9.32968	-25.7477	7.08832	0.261959	hsa.miR.192.5p
-0.75622	-2.09	0.57756	0.263032	hsa.miR.223.3p
-20.4746	-56.8668	15.9176	0.266699	hsa.miR.511.3p
-50.7888	-141.209	39.6313	0.267469	hsa.mir.320b.1
-15.168	-42.384	12.0481	0.271194	hsa.miR.107
-0.61657	-1.72589	0.49276	0.27249	hsa.miR.23a.3p
26.8138	-22.7238	76.3515	0.285132	hsa.miR.1301.3p
-19.9771	-56.9318	16.9777	0.285752	hsa.miR.589.5p
0.41853	-0.38311	1.22017	0.302448	hsa.miR.10a.5p
-58.3556	-172.247	55.5361	0.311483	hsa.miR.378f
-10.194	-30.8667	10.4787	0.329925	hsa.miR.452.5p
-0.09251	-0.28169	0.09667	0.333961	hsa.miR.423.5p
-6.48737	-19.8053	6.83054	0.33581	hsa.miR.574.3p
19.3099	-20.806	59.4258	0.341532	hsa.miR.365b.5p
-18.3681	-56.6035	19.8673	0.342488	hsa.let.7f.1.3p
-1.93258	-5.97258	2.10743	0.344526	hsa.miR.193b.3p
3.22176	-3.53421	9.97773	0.346018	hsa.miR.28.3p
17.9881	-20.3834	56.3596	0.354219	hsa.miR.2110
-25.029	-80.1085	30.0504	0.369098	hsa.miR.135a.5p
-2.68107	-8.61252	3.25039	0.37163	hsa.miR.98.5p
-3.91121	-12.6106	4.78815	0.374176	hsa.miR.374b.5p
-49.9505	-161.576	61.6748	0.376416	hsa.mir.320a
0.79027	-1.04361	2.62415	0.394254	hsa.miR.429
-10.5815	-35.7576	14.5947	0.405977	hsa.miR.125a.3p
-1.37185	-4.66084	1.91715	0.409542	hsa.miR.205.5p
-6.73618	-22.8873	9.41494	0.409576	hsa.miR.150.5p
2.99048	-4.20902	10.19	0.41148	hsa.miR.197.3p
1.59532	-2.31374	5.50438	0.419678	hsa.miR.3182
-17.4995	-60.751	25.7519	0.423672	hsa.miR.1307.5p
1.5638	-2.75395	5.88156	0.473722	hsa.let.7d.5p
-0.18017	-0.69316	0.33282	0.487173	hsa.miR.30b.5p
23.6494	-45.6349	92.9337	0.499475	hsa.mir.30c.1
-1.23156	-5.00954	2.54643	0.518923	hsa.miR.1299
11.3516	-23.7089	46.4121	0.521756	hsa.miR.195.5p
-11.6952	-47.8869	24.4965	0.522559	hsa.miR.1287.5p
-1.1357	-4.66112	2.38972	0.523844	hsa.miR.30e.3p
-2.28175	-9.39467	4.83118	0.52559	hsa.miR.146b.3p
8.80282	-18.8633	36.4689	0.528954	hsa.miR.29c.5p
-5.8775	-24.4196	12.6646	0.530505	hsa.miR.106b.3p
11.2446	-25.5741	48.0633	0.545596	hsa.miR.421
12.3972	-28.541	53.3354	0.548984	hsa.miR.148b.5p
-0.58436	-2.54723	1.37851	0.555745	hsa.miR.27b.3p
0.04581	-0.10842	0.20005	0.556629	hsa.let.7i.5p
-11.8994	-51.9637	28.1649	0.556674	hsa.miR.96.5p
-7.29525	-32.0642	17.4737	0.55996	hsa.miR.16.2.3p
-9.86869	-43.9225	24.1851	0.566275	hsa.miR.29b.3p
0.51211	-1.27324	2.29746	0.570238	hsa.miR.183.5p
-22.4135	-100.642	55.8156	0.570678	hsa.mir.320b.2
-11.4939	-52.931	29.9432	0.582993	hsa.miR.598.3p
18.0448	-47.1038	83.1934	0.58354	hsa.miR.190b
-3.98924	-19.0999	11.1214	0.601271	hsa.miR.345.5p
-2.71315	-13.0662	7.63994	0.603942	hsa.miR.7.5p
5.78997	-16.4663	28.0463	0.606581	hsa.let.7b.3p
-3.00114	-14.5431	8.54078	0.606759	hsa.miR.484
-0.32003	-1.61569	0.97563	0.624862	hsa.miR.141.3p
-0.64367	-3.29544	2.00809	0.630849	hsa.miR.499a.5p
-3.82604	-20.5825	12.9304	0.65123	hsa.miR.342.3p
-0.5508	-2.98143	1.87984	0.65369	hsa.miR.100.5p
-0.84898	-4.62386	2.9259	0.656124	hsa.let.7e.5p
-6.43767	-35.7638	22.8884	0.663834	hsa.miR.361.5p
-0.02207	-0.12644	0.0823	0.675417	hsa.let.7a.5p
-11.1187	-64.5558	42.3184	0.680354	hsa.miR.760
-65.5795	-382.923	251.764	0.682413	hsa.miR.378i
-7.71708	-45.1168	29.6826	0.682864	hsa.miR.339.5p
-2.46435	-15.1441	10.2154	0.700356	hsa.miR.193b.5p
11.4297	-49.9978	72.8572	0.712539	hsa.miR.324.3p
-10.1004	-66.5429	46.3422	0.723067	hsa.miR.1303
-0.82636	-5.50075	3.84802	0.726278	hsa.miR.4443
-6.47386	-43.2501	30.3024	0.727395	hsa.miR.30d.3p
5.26758	-26.7523	37.2875	0.744586	hsa.miR.326
0.01061	-0.05576	0.07698	0.751542	hsa.let.7g.5p
-2.8158	-20.8105	15.1789	0.756642	hsa.miR.3168
-4.30938	-32.7333	24.1146	0.763982	hsa.miR.339.3p
7.77231	-45.8194	61.364	0.77394	hsa.miR.330.3p
8.48255	-53.0592	70.0243	0.784866	hsa.miR.340.3p
3.56276	-22.4806	29.6061	0.786439	hsa.miR.6510.3p
0.6384	-4.20327	5.48007	0.793979	hsa.miR.3615
-9.96414	-85.9323	66.004	0.795038	hsa.mir.30c.2
0.01229	-0.08192	0.1065	0.796132	hsa.miR.200a.3p
-0.86267	-7.76791	6.04257	0.804572	hsa.miR.222.3p
3.75455	-30.1994	37.7085	0.826637	hsa.miR.671.3p
0.64763	-5.34052	6.63577	0.83038	hsa.miR.193a.3p
0.00065	-0.00758	0.00888	0.875508	hsa.miR.148a.3p
0.11307	-1.33431	1.56046	0.877024	hsa.miR.423.3p
-1.90946	-26.4454	22.6264	0.87749	hsa.miR.92b.3p
1.04624	-16.8604	18.9529	0.907861	hsa.miR.187.3p
2.71653	-49.4117	54.8447	0.917782	hsa.miR.181d.5p
-1.73018	-35.7363	32.2759	0.919722	hsa.miR.181a.3p
1.86315	-38.3248	42.0511	0.926829	hsa.miR.210.3p
-0.00561	-0.14488	0.13366	0.936425	hsa.miR.30a.5p
-0.50812	-14.9921	13.9759	0.944598	hsa.miR.181a.2.3p
1.47144	-42.6259	45.5688	0.947299	hsa.miR.28.5p
-0.02794	-0.89162	0.83574	0.948906	hsa.miR.143.3p
-0.07407	-2.46105	2.31291	0.950985	hsa.miR.30a.3p
-0.38086	-14.3498	13.5881	0.956928	hsa.miR.941

## Sheet: HMO-bound sialic acid
Supplemental Table 3. Results of multivariable linear regression estimating the association between individual EV-miRNA concentrations with HMO summary measures and concentrations. Models adjusted for technical covariates (i.e., proportion of rRNA, volume of skim milk) as well as days postpartum, breast milk collection time, and breast feedings per day.
Beta Estimate	95% Confidence Interval Lower	95% Confidence Interval Upper	p	EV-miRNA
-1.59289	-2.7358	-0.44998	0.00682473	hsa.miR.200a.5p
4.38713	1.23432	7.53994	0.00691009	hsa.miR.1246
20.0152	4.58098	35.4494	0.0116075	hsa.miR.29b.3p
19.7054	2.36749	37.0432	0.0263613	hsa.miR.30c.2.3p
1.6984	0.19231	3.2045	0.0275254	hsa.miR.205.5p
-1.63169	-3.16346	-0.09992	0.0370799	hsa.miR.1307.3p
-0.20927	-0.40703	-0.01151	0.0383178	hsa.miR.511.5p
-10.7536	-20.9516	-0.55557	0.0389866	hsa.miR.378d
-26.8069	-52.6795	-0.93429	0.0424397	hsa.miR.1303
5.77246	-0.05155	11.5965	0.0520194	hsa.miR.193b.5p
3.12213	-0.04887	6.29314	0.0535606	hsa.miR.222.3p
0.99042	-0.01983	2.00068	0.0545716	hsa.miR.125a.5p
0.35544	-0.01512	0.72599	0.0598931	hsa.miR.10a.5p
15.0337	-0.88762	30.9551	0.0639113	hsa.miR.184
-17.4428	-35.9312	1.04549	0.0641321	hsa.miR.576.5p
-11.609	-24.0128	0.79476	0.0662443	hsa.miR.425.5p
-6.28796	-13.2578	0.68184	0.0764479	hsa.miR.345.5p
7.96756	-1.01368	16.9488	0.0813964	hsa.miR.744.5p
-0.55113	-1.1739	0.07164	0.0821319	hsa.miR.191.5p
4.79129	-0.67398	10.2566	0.0849899	hsa.miR.342.5p
-9.74245	-20.8728	1.3879	0.0854721	hsa.miR.664a.3p
-2.32406	-4.98097	0.33286	0.0856784	hsa.miR.22.5p
-15.3517	-33.0727	2.36923	0.0886846	hsa.let.7f.1.3p
2.48919	-0.40409	5.38247	0.0908688	hsa.miR.320c
-11.6355	-25.1773	1.90638	0.0912805	hsa.miR.361.5p
0.83172	-0.16291	1.82634	0.100148	hsa.miR.320b
6.90332	-1.41029	15.2169	0.102511	hsa.miR.3168
7.23068	-1.50022	15.9616	0.103407	hsa.miR.664a.5p
-5.74343	-12.7117	1.22481	0.105036	hsa.mir.378c
2.53156	-0.60595	5.66908	0.112457	hsa.miR.28.3p
-0.67393	-1.52527	0.17741	0.119317	hsa.miR.429
-13.4799	-30.539	3.5792	0.119976	hsa.miR.421
4.44124	-1.20897	10.0915	0.121912	hsa.miR.320d
-3.71834	-8.51504	1.07836	0.127076	hsa.miR.7.5p
31.9579	-10.1806	74.0964	0.135409	hsa.mir.320b.1
-15.4263	-35.8435	4.99101	0.136868	hsa.miR.378c
-14.0281	-32.6336	4.57737	0.137676	hsa.miR.210.3p
20.386	-6.81598	47.588	0.140036	hsa.miR.24.2.5p
-18.6195	-44.3579	7.11896	0.154157	hsa.miR.196b.5p
5.50432	-2.1079	13.1166	0.154338	hsa.miR.203a.3p
-5.09597	-12.2074	2.0155	0.158038	hsa.miR.652.3p
-2.34416	-5.64892	0.96061	0.162246	hsa.miR.146b.3p
-3.9509	-9.54217	1.64037	0.163838	hsa.miR.196a.5p
1.23513	-0.51698	2.98724	0.164831	hsa.let.7e.5p
11.0629	-4.70628	26.832	0.166849	hsa.miR.181a.3p
-11.68	-28.5033	5.1433	0.171247	hsa.miR.1287.5p
-1.40844	-3.46613	0.64925	0.177306	hsa.miR.181b.5p
0.08167	-0.03866	0.20199	0.18094	hsa.miR.26a.5p
0.60198	-0.28676	1.49072	0.181824	hsa.miR.99b.5p
-1.53854	-3.82074	0.74365	0.183868	hsa.miR.340.5p
-6.03883	-15.0158	2.93815	0.184803	hsa.miR.574.5p
5.04026	-2.48398	12.5645	0.186641	hsa.miR.150.5p
-15.1085	-37.7376	7.52062	0.188086	hsa.miR.769.5p
-0.02379	-0.0595	0.01193	0.189227	hsa.miR.146b.5p
-0.37216	-0.93639	0.19207	0.19343	hsa.miR.182.5p
1.39838	-0.72514	3.5219	0.194145	hsa.miR.128.3p
-0.22236	-0.5617	0.11699	0.196353	hsa.miR.378a.3p
-1.657	-4.19197	0.87796	0.197426	hsa.miR.148a.5p
5.74547	-3.17141	14.6623	0.203836	hsa.miR.501.3p
4.88264	-2.79768	12.563	0.209885	hsa.miR.192.5p
-1.38387	-3.57721	0.80947	0.213311	hsa.miR.186.5p
2.87692	-1.78621	7.54004	0.223551	hsa.miR.200b.5p
-12.6873	-33.3718	7.9972	0.226226	hsa.miR.331.3p
0.46995	-0.3024	1.24231	0.22993	hsa.miR.92a.3p
-0.50947	-1.35046	0.33153	0.231969	hsa.miR.25.3p
7.01143	-4.61182	18.6347	0.233938	hsa.miR.328.3p
0.05203	-0.03642	0.14047	0.245696	hsa.miR.423.5p
7.11889	-4.99995	19.2377	0.246322	hsa.miR.6510.3p
-0.16369	-0.45251	0.12513	0.263218	hsa.miR.151a.3p
0.99461	-0.76774	2.75696	0.265218	hsa.miR.1299
-0.04044	-0.11236	0.03148	0.26695	hsa.let.7i.5p
-0.00213	-0.00597	0.0017	0.271771	hsa.miR.148a.3p
-0.33576	-0.94223	0.27072	0.274364	hsa.miR.27a.5p
14.2486	-11.5072	40.0044	0.27471	hsa.miR.135a.5p
-16.3189	-46.7096	14.0718	0.288964	hsa.miR.190b
0.95596	-0.87166	2.78358	0.301558	hsa.miR.3182
0.41789	-0.39706	1.23284	0.311108	hsa.miR.193a.5p
5.92296	-5.64023	17.4862	0.311626	hsa.miR.16.2.3p
1.02447	-0.99338	3.04232	0.315892	hsa.let.7d.5p
-3.51356	-10.5257	3.49856	0.322223	hsa.miR.218.5p
0.13851	-0.141	0.41802	0.327571	hsa.let.7c.5p
1.34344	-1.38375	4.07063	0.330418	hsa.let.7d.3p
-2.0349	-6.20658	2.13679	0.335148	hsa.miR.16.5p
-4.15999	-12.8247	4.50476	0.342777	hsa.miR.106b.3p
-11.0768	-34.3236	12.1699	0.346406	hsa.miR.1301.3p
-4.95295	-15.3618	5.45592	0.347062	hsa.miR.19b.3p
-8.96443	-28.0146	10.0858	0.352403	hsa.miR.147b
-0.04102	-0.1288	0.04677	0.355793	hsa.miR.146a.5p
-7.86158	-24.7588	9.0357	0.357839	hsa.miR.17.5p
0.0223	-0.02574	0.07035	0.358937	hsa.let.7b.5p
8.30026	-9.68364	26.2842	0.361677	hsa.miR.2110
-8.59183	-27.317	10.1333	0.364479	hsa.miR.96.5p
-1.90442	-6.06454	2.25571	0.365583	hsa.miR.185.5p
0.05497	-0.06738	0.17732	0.374499	hsa.miR.320a
17.8467	-22.8076	58.5009	0.385508	hsa.miR.378e
-2.36114	-7.85394	3.13167	0.395422	hsa.miR.99b.3p
1.19737	-1.59835	3.99309	0.397148	hsa.miR.193a.3p
-12.0774	-40.4679	16.3132	0.400323	hsa.miR.378g
6.88995	-9.51446	23.2944	0.406302	hsa.miR.195.5p
-5.19168	-18.1397	7.75632	0.427835	hsa.miR.29c.5p
-1.09883	-3.88127	1.68361	0.434812	hsa.miR.98.5p
0.35834	-0.56022	1.2769	0.440405	hsa.miR.27b.3p
-2.363	-8.61661	3.89061	0.454845	hsa.miR.574.3p
-0.30944	-1.14508	0.52621	0.463895	hsa.miR.183.5p
-0.46989	-1.74818	0.80841	0.46716	hsa.miR.30e.5p
-9.86002	-36.8932	17.1732	0.470614	hsa.miR.15b.5p
7.5144	-13.0913	28.1201	0.470688	hsa.miR.28.5p
6.98549	-12.1816	26.1526	0.47096	hsa.miR.148b.5p
0.74951	-1.30788	2.80691	0.471142	hsa.miR.361.3p
12.9113	-22.5999	48.4224	0.472014	hsa.mir.30c.2
0.01727	-0.03156	0.06609	0.484161	hsa.let.7a.5p
2.34226	-4.42774	9.11225	0.49368	hsa.miR.181a.2.3p
-1.83448	-7.23758	3.56862	0.501753	hsa.miR.484
-0.88732	-3.54388	1.76924	0.508707	hsa.miR.221.3p
-0.0102	-0.04125	0.02084	0.515547	hsa.let.7g.5p
-0.18471	-0.76563	0.39621	0.529239	hsa.miR.24.3p
11.298	-24.8401	47.436	0.536147	hsa.miR.4429
0.05296	-0.11856	0.22448	0.541177	hsa.miR.200c.3p
0.53839	-1.25393	2.3307	0.552202	hsa.miR.155.5p
-4.46202	-19.4469	10.5229	0.555666	hsa.miR.326
3.74116	-9.11663	16.5989	0.564715	hsa.miR.374a.5p
7.12022	-17.9006	32.141	0.573283	hsa.miR.760
-2.30381	-10.682	6.07435	0.586259	hsa.miR.187.3p
-2.8985	-13.5558	7.75877	0.590349	hsa.miR.500a.3p
-4.65579	-21.8738	12.5622	0.592495	hsa.miR.30d.3p
-3.58927	-16.8947	9.71617	0.593374	hsa.miR.339.3p
-1.73377	-8.26993	4.80238	0.599542	hsa.miR.941
-0.57434	-2.76302	1.61435	0.60346	hsa.miR.4443
-4.23742	-20.4993	12.0244	0.605994	hsa.miR.502.3p
9.54298	-27.1274	46.2133	0.60646	hsa.mir.320b.2
-0.49384	-2.39362	1.40594	0.606862	hsa.miR.193b.3p
4.43467	-12.7109	21.5802	0.608655	hsa.miR.511.3p
3.24657	-9.57495	16.0681	0.616197	hsa.miR.107
-0.27549	-1.37086	0.81989	0.61858	hsa.miR.140.3p
-1.02194	-5.11085	3.06696	0.62077	hsa.miR.374b.5p
0.56363	-1.70304	2.83031	0.622542	hsa.miR.3615
1.95135	-5.89927	9.80196	0.622684	hsa.miR.342.3p
-0.16049	-0.83621	0.51523	0.638214	hsa.miR.148b.3p
6.98264	-23.1972	37.1625	0.646912	hsa.miR.194.5p
-0.01463	-0.07794	0.04867	0.64726	hsa.miR.30d.5p
-0.05426	-0.29624	0.18773	0.657094	hsa.miR.22.3p
-0.43972	-2.40348	1.52405	0.657534	hsa.miR.223.5p
-0.11319	-0.63597	0.40959	0.668149	hsa.miR.23a.3p
0.24164	-0.89754	1.38082	0.674494	hsa.miR.100.5p
-1.30002	-7.70716	5.10712	0.687865	hsa.miR.93.5p
-3.49586	-20.9074	13.9157	0.690959	hsa.miR.589.5p
4.07569	-16.2465	24.3979	0.691287	hsa.miR.1307.5p
-10.7087	-64.3362	42.9187	0.692551	hsa.miR.378f
5.73843	-23.0878	34.5647	0.693453	hsa.miR.340.3p
-0.0087	-0.05282	0.03543	0.696267	hsa.miR.200a.3p
0.13351	-0.54427	0.81129	0.69651	hsa.miR.423.3p
-2.45704	-15.0453	10.1312	0.699135	hsa.miR.199a.3p.hsa.miR.199b.3p
-5.24155	-32.2886	21.8055	0.701174	hsa.miR.130b.3p
-6.24492	-38.7682	26.2783	0.703787	hsa.mir.30c.1
0.46226	-2.12011	3.04463	0.722982	hsa.miR.23b.3p
9.37914	-43.12	61.8782	0.723506	hsa.mir.320a
0.1039	-0.50368	0.71148	0.734881	hsa.miR.141.3p
-1.12734	-7.82329	5.5686	0.738824	hsa.miR.125b.2.3p
2.83473	-14.6974	20.3669	0.748816	hsa.miR.339.5p
0.02324	-0.12166	0.16814	0.750783	hsa.miR.375
-0.17786	-1.29583	0.94011	0.752714	hsa.miR.30a.3p
2.90575	-15.9775	21.789	0.760559	hsa.miR.365b.5p
0.03686	-0.20405	0.27777	0.761864	hsa.miR.30b.5p
3.05325	-16.9752	23.0817	0.762722	hsa.miR.885.3p
0.07369	-0.42037	0.56774	0.767707	hsa.miR.27a.3p
-2.89488	-24.2444	18.4546	0.788276	hsa.miR.221.5p
-0.00812	-0.07236	0.05613	0.802462	hsa.let.7f.5p
2.42117	-17.0225	21.8649	0.805196	hsa.miR.598.3p
-0.1551	-1.40116	1.09097	0.805278	hsa.miR.125b.5p
3.00169	-22.1156	28.119	0.812891	hsa.miR.330.3p
0.69894	-5.17078	6.56866	0.813553	hsa.miR.335.5p
0.0938	-0.70648	0.89408	0.816429	hsa.miR.181a.5p
-0.30021	-2.92995	2.32952	0.821113	hsa.miR.335.3p
-1.13835	-11.5805	9.30379	0.829048	hsa.let.7b.3p
-1.72476	-17.6312	14.1817	0.829949	hsa.miR.660.5p
-0.1271	-1.37105	1.11685	0.83962	hsa.miR.499a.5p
-0.01727	-0.19466	0.16012	0.847079	hsa.miR.200b.3p
0.31113	-3.0746	3.69687	0.855565	hsa.miR.197.3p
-0.32226	-4.04102	3.3965	0.863714	hsa.miR.365a.3p.hsa.miR.365b.3p
-0.07713	-0.97291	0.81865	0.864579	hsa.miR.224.5p
-0.98654	-13.3741	11.401	0.874655	hsa.miR.1260b
1.06132	-12.3194	14.442	0.875158	hsa.miR.425.3p
-0.0797	-1.10918	0.94977	0.878117	hsa.miR.30c.5p
1.11886	-14.7949	17.0326	0.889239	hsa.miR.671.3p
0.13431	-1.80984	2.07846	0.891154	hsa.miR.532.5p
10.2583	-138.575	159.091	0.891404	hsa.miR.378i
-0.00186	-0.02912	0.0254	0.892416	hsa.miR.21.5p
0.04302	-0.62133	0.70736	0.897946	hsa.miR.29a.3p
0.02837	-0.41578	0.47251	0.899328	hsa.miR.101.3p
-0.00553	-0.10644	0.09538	0.913545	hsa.miR.99a.5p
-0.06953	-1.35651	1.21744	0.914769	hsa.miR.629.5p
-0.5782	-12.0769	10.9205	0.920657	hsa.miR.92b.3p
-0.02913	-0.65847	0.6002	0.926942	hsa.miR.223.3p
-0.0184	-0.42312	0.38633	0.928257	hsa.miR.143.3p
0.42922	-9.08	9.93844	0.928755	hsa.let.7a.3p
-1.09935	-25.5276	23.3288	0.928965	hsa.miR.181d.5p
0.07417	-1.58152	1.72987	0.929287	hsa.miR.30e.3p
-0.56428	-15.1793	14.0507	0.939036	hsa.miR.195.3p
0.41136	-10.4866	11.3094	0.940396	hsa.miR.20a.5p
1.04083	-27.7656	29.8472	0.942941	hsa.miR.324.3p
-0.13052	-3.83232	3.57128	0.944318	hsa.miR.885.5p
-0.2995	-10.0377	9.4387	0.951421	hsa.miR.452.5p
-0.36426	-14.4768	13.7482	0.959222	hsa.miR.7706
0.00163	-0.06364	0.06689	0.960659	hsa.miR.30a.5p
0.01964	-0.81126	0.85054	0.962656	hsa.miR.26b.5p
0.21927	-9.4217	9.86024	0.964065	hsa.miR.106b.5p
-0.02744	-2.48191	2.42703	0.982331	hsa.miR.103a.3p
-0.05972	-8.01007	7.89062	0.988127	hsa.miR.29c.3p
-0.02903	-11.8719	11.8139	0.996125	hsa.miR.125a.3p
-0.00218	-1.83231	1.82795	0.998118	hsa.miR.152.3p

## Sheet: HMO-bound fucose
Supplemental Table 3. Results of multivariable linear regression estimating the association between individual EV-miRNA concentrations with HMO summary measures and concentrations. Models adjusted for technical covariates (i.e., proportion of rRNA, volume of skim milk) as well as days postpartum, breast milk collection time, and breast feedings per day.
Beta Estimate	95% Confidence Interval Lower	95% Confidence Interval Upper	p	EV-miRNA
1.34549	0.72065	1.97032	4.66101e-05	hsa.miR.151a.3p
4.67386	1.90496	7.44276	0.00116639	hsa.miR.125b.5p
-61.2276	-99.1124	-23.3428	0.00183272	hsa.miR.17.5p
5.46849	1.95399	8.98298	0.00264917	hsa.miR.1307.3p
0.21527	0.07293	0.35761	0.00344032	hsa.miR.30d.5p
-19.7006	-32.903	-6.49815	0.00387519	hsa.miR.335.5p
-0.09086	-0.15221	-0.02951	0.00413707	hsa.miR.21.5p
-29.7865	-50.3776	-9.1954	0.00505323	hsa.miR.744.5p
6.70909	2.01873	11.3995	0.00554436	hsa.miR.181b.5p
3.81361	1.12636	6.50086	0.00591133	hsa.miR.200a.5p
-34.0024	-58.6675	-9.33726	0.00742841	hsa.miR.20a.5p
-0.26373	-0.464	-0.06345	0.0104233	hsa.miR.146a.5p
-20.9783	-36.9936	-4.96303	0.0108207	hsa.miR.218.5p
-6.80266	-12.0409	-1.56447	0.0114927	hsa.miR.340.5p
-56.362	-99.8775	-12.8464	0.0117068	hsa.miR.147b
2.93911	0.59331	5.2849	0.0146366	hsa.miR.30c.5p
-44.6427	-80.934	-8.35145	0.0164754	hsa.miR.660.5p
1.76798	0.32308	3.21288	0.0170377	hsa.miR.191.5p
-3.04929	-5.55273	-0.54586	0.0175307	hsa.miR.140.3p
7.28856	1.28367	13.2934	0.0179182	hsa.miR.335.3p
2.21344	0.38576	4.04112	0.0181674	hsa.miR.181a.5p
-11.3928	-20.9424	-1.8432	0.0199113	hsa.miR.185.5p
-1.60191	-3.00014	-0.20369	0.0252076	hsa.miR.27a.5p
0.25909	0.02767	0.49051	0.0286334	hsa.miR.99a.5p
-10.564	-20.189	-0.93894	0.0318266	hsa.miR.16.5p
-23.8753	-46.0251	-1.72552	0.034937	hsa.miR.106b.5p
35.8229	2.2275	69.4183	0.0368942	hsa.miR.195.3p
-6.50831	-12.6303	-0.38628	0.0374519	hsa.miR.221.3p
0.41988	0.02475	0.81501	0.037531	hsa.miR.200c.3p
0.42932	0.02123	0.83741	0.0394359	hsa.miR.200b.3p
2.16031	0.0954	4.22522	0.0405118	hsa.miR.99b.5p
-4.27302	-8.40677	-0.13926	0.0429143	hsa.miR.155.5p
15.7072	0.27398	31.1403	0.0461507	hsa.miR.125b.2.3p
59.0292	-1.01296	119.071	0.0539084	hsa.miR.196b.5p
0.62431	-0.02443	1.27304	0.0590768	hsa.let.7c.5p
-19.7951	-40.7369	1.14664	0.0636367	hsa.miR.574.5p
3.95868	-0.27097	8.18832	0.0662419	hsa.miR.152.3p
-26.793	-56.6059	3.01987	0.0775658	hsa.miR.374a.5p
-21.4933	-46.2254	3.23882	0.0876962	hsa.miR.500a.3p
11.3685	-1.72622	24.4632	0.088009	hsa.miR.196a.5p
0.4044	-0.06493	0.87373	0.0903811	hsa.miR.511.5p
41.5059	-6.82681	89.8385	0.0914548	hsa.miR.331.3p
-42.0459	-91.5674	7.4757	0.0951219	hsa.miR.221.5p
0.09403	-0.01792	0.20599	0.0986789	hsa.let.7b.5p
-6.31708	-13.9333	1.29911	0.102893	hsa.miR.1246
-2.47213	-5.45859	0.51434	0.103569	hsa.miR.629.5p
20.8085	-5.47603	47.093	0.119296	hsa.miR.664a.3p
-18.963	-43.2732	5.34709	0.12474	hsa.miR.19b.3p
25.151	-7.66344	57.9654	0.131356	hsa.miR.7706
-14.0258	-32.5164	4.4649	0.135343	hsa.miR.29c.3p
22.4561	-7.77788	52.69	0.143565	hsa.miR.29c.5p
31.1557	-10.8866	73.1981	0.144467	hsa.miR.2110
1.44515	-0.52793	3.41823	0.14914	hsa.miR.25.3p
11.4245	-4.37934	27.2284	0.154448	hsa.miR.181a.2.3p
-0.97121	-2.32704	0.38461	0.158185	hsa.miR.24.3p
-11.781	-28.2465	4.6846	0.158666	hsa.mir.378c
-0.72147	-1.7565	0.31357	0.169562	hsa.miR.101.3p
-26.2968	-64.2502	11.6567	0.172106	hsa.miR.502.3p
19.4002	-9.49058	48.2909	0.18558	hsa.miR.1260b
-2.77126	-6.9094	1.36688	0.186759	hsa.miR.1299
6.95107	-4.02392	17.9261	0.21158	hsa.miR.200b.5p
0.17662	-0.10714	0.46038	0.219502	hsa.miR.26a.5p
-0.91454	-2.38416	0.55507	0.219594	hsa.miR.223.3p
-10.8493	-28.5941	6.89552	0.227705	hsa.miR.150.5p
-3.10902	-8.27745	2.05941	0.235236	hsa.miR.186.5p
-42.3948	-112.989	28.1992	0.236007	hsa.miR.194.5p
-16.0502	-42.9194	10.8189	0.238491	hsa.miR.92b.3p
0.20206	-0.13672	0.54084	0.239203	hsa.miR.375
-0.47467	-1.27502	0.32568	0.241837	hsa.miR.378a.3p
-10.7323	-28.8367	7.37214	0.242057	hsa.miR.192.5p
7.56931	-5.31972	20.4583	0.246446	hsa.miR.99b.3p
3.46726	-2.57441	9.50894	0.257293	hsa.miR.23b.3p
-0.90868	-2.49467	0.67732	0.258078	hsa.miR.423.3p
25.2253	-18.8273	69.278	0.258343	hsa.miR.576.5p
-7.38122	-20.3718	5.60934	0.262009	hsa.miR.342.5p
-12.8689	-35.6418	9.90402	0.264605	hsa.miR.452.5p
-5.39641	-14.9715	4.17864	0.265872	hsa.miR.374b.5p
1.13006	-0.88788	3.148	0.268902	hsa.miR.429
-20.385	-57.6182	16.8482	0.279675	hsa.miR.671.3p
-1.06098	-3.00494	0.88297	0.281169	hsa.miR.26b.5p
-22.6345	-64.3203	19.0513	0.283634	hsa.miR.30c.2.3p
-9.90686	-28.3013	8.48761	0.28753	hsa.miR.342.3p
-7.95772	-22.9662	7.05077	0.295035	hsa.miR.93.5p
19.6603	-17.6398	56.9604	0.297879	hsa.miR.181a.3p
-0.79417	-2.34981	0.76147	0.313239	hsa.miR.29a.3p
-0.28794	-0.85518	0.2793	0.31598	hsa.miR.22.3p
-20.6522	-61.4592	20.1549	0.317422	hsa.miR.589.5p
-9.94866	-29.706	9.80869	0.319854	hsa.miR.3168
-0.79717	-2.38148	0.78715	0.320218	hsa.miR.148b.3p
0.96319	-0.95615	2.88254	0.32149	hsa.miR.193a.5p
-2.30969	-6.91354	2.29416	0.321631	hsa.miR.223.5p
-11.1011	-33.3729	11.1706	0.324755	hsa.let.7a.3p
14.7434	-14.8531	44.3399	0.32504	hsa.miR.425.5p
-22.159	-67.7234	23.4055	0.336596	hsa.miR.598.3p
-46.0472	-141.691	49.5969	0.34144	hsa.miR.378e
-28.2253	-86.9492	30.4986	0.342239	hsa.miR.760
-0.57956	-1.80583	0.64671	0.350318	hsa.miR.23a.3p
-39.6967	-124.566	45.1724	0.355291	hsa.miR.4429
-3.03625	-9.57941	3.50691	0.359098	hsa.miR.98.5p
25.1975	-29.5572	79.9521	0.363075	hsa.miR.1301.3p
0.61001	-0.72496	1.94498	0.366451	hsa.miR.182.5p
-2.58588	-8.34004	3.16828	0.374392	hsa.miR.103a.3p
-7.3031	-24.1647	9.55849	0.391862	hsa.miR.652.3p
-2.27892	-7.60207	3.04424	0.397337	hsa.miR.3615
16.0791	-21.9801	54.1382	0.403559	hsa.miR.184
-15.7514	-53.2512	21.7484	0.406265	hsa.miR.29b.3p
-1.77598	-6.08892	2.53696	0.415522	hsa.miR.3182
0.99525	-1.42368	3.41419	0.415903	hsa.miR.125a.5p
-2.40003	-8.40312	3.60306	0.429174	hsa.miR.148a.5p
-12.3647	-43.7698	19.0404	0.436203	hsa.miR.425.3p
0.34424	-0.54261	1.23108	0.442685	hsa.miR.10a.5p
-1.83482	-6.67803	3.00839	0.453676	hsa.miR.361.3p
-6.8378	-24.9076	11.232	0.454191	hsa.miR.203a.3p
-1.68125	-6.24601	2.88352	0.466291	hsa.miR.532.5p
-4.92979	-18.3717	8.51207	0.468177	hsa.miR.320d
1.80315	-3.22969	6.83599	0.478488	hsa.miR.128.3p
-0.9521	-3.62969	1.72549	0.481796	hsa.miR.100.5p
-1.26879	-4.9019	2.36432	0.489635	hsa.miR.205.5p
2.59924	-4.87232	10.0708	0.491306	hsa.miR.28.3p
-2.72732	-10.5726	5.11797	0.491613	hsa.miR.146b.3p
20.3357	-38.6721	79.3434	0.495362	hsa.miR.330.3p
15.4417	-29.7045	60.5879	0.498598	hsa.miR.148b.5p
21.9288	-42.7351	86.5927	0.502261	hsa.miR.24.2.5p
-9.6935	-38.3702	18.9832	0.503636	hsa.miR.6510.3p
-9.16346	-36.478	18.1511	0.506849	hsa.miR.16.2.3p
-9.79421	-39.3888	19.8004	0.512594	hsa.miR.199a.3p.hsa.miR.199b.3p
-32.7039	-132.922	67.5137	0.51848	hsa.mir.320b.1
0.84501	-1.78293	3.47294	0.524613	hsa.miR.30a.3p
-12.9586	-54.1749	28.2577	0.533845	hsa.miR.339.5p
-8.67945	-36.5061	19.1472	0.537087	hsa.miR.125a.3p
-0.35822	-1.51968	0.80324	0.541645	hsa.miR.27a.3p
-0.17409	-0.74047	0.39228	0.543002	hsa.miR.30b.5p
-0.04572	-0.19675	0.10532	0.54917	hsa.let.7f.5p
-0.05133	-0.2215	0.11884	0.550563	hsa.let.7i.5p
-1.34383	-5.81484	3.12718	0.551967	hsa.miR.193b.3p
-16.1321	-69.8221	37.5579	0.552095	hsa.miR.769.5p
0.02527	-0.05947	0.11001	0.555078	hsa.miR.146b.5p
1.9355	-4.66114	8.53213	0.561458	hsa.miR.193a.3p
-0.41602	-1.84491	1.01286	0.564465	hsa.miR.141.3p
-1.99808	-8.90653	4.91038	0.567044	hsa.miR.320c
-0.65514	-3.02841	1.71812	0.584798	hsa.miR.320b
-3.14797	-14.5697	8.27372	0.585395	hsa.miR.7.5p
2.34227	-6.40175	11.0863	0.595959	hsa.miR.365a.3p.hsa.miR.365b.3p
18.1152	-49.7125	85.943	0.597047	hsa.miR.340.3p
-11.788	-56.2055	32.6295	0.599361	hsa.miR.365b.5p
-4.85672	-24.5903	14.8769	0.626106	hsa.miR.187.3p
-0.73416	-3.74896	2.28063	0.629745	hsa.miR.30e.5p
4.9404	-15.8954	25.7762	0.638774	hsa.miR.664a.5p
16.454	-55.4682	88.3762	0.650599	hsa.miR.190b
-10.4441	-58.287	37.3988	0.665586	hsa.miR.1307.5p
1.00659	-3.76651	5.77968	0.676274	hsa.let.7d.5p
8.01726	-30.72	46.7545	0.681958	hsa.miR.195.5p
-7.29295	-42.6115	28.0256	0.682646	hsa.miR.326
-10.0085	-58.6296	38.6127	0.683583	hsa.miR.378c
1.77989	-6.92872	10.4885	0.68571	hsa.miR.885.5p
-1.45807	-9.4258	6.50966	0.717074	hsa.miR.197.3p
0.01314	-0.06008	0.08637	0.722279	hsa.let.7g.5p
12.0437	-55.7392	79.8267	0.724949	hsa.miR.324.3p
-2.60547	-17.3657	12.1548	0.726674	hsa.miR.574.3p
-2.69096	-18.0942	12.7123	0.729377	hsa.miR.941
-0.04955	-0.33871	0.23961	0.734333	hsa.miR.320a
-4.19397	-28.7718	20.3839	0.735424	hsa.let.7b.3p
-7.36715	-51.6316	36.8973	0.741705	hsa.miR.96.5p
0.69106	-3.47619	4.8583	0.742608	hsa.let.7e.5p
-4.61983	-34.836	25.5963	0.762048	hsa.miR.107
-0.96344	-7.41545	5.48858	0.767438	hsa.let.7d.3p
-3.72594	-31.2982	23.8463	0.788978	hsa.miR.328.3p
-3.23649	-27.8115	21.3385	0.794218	hsa.miR.378d
-0.37554	-3.30416	2.55309	0.79952	hsa.miR.499a.5p
-5.01535	-45.4312	35.4005	0.805853	hsa.miR.511.3p
-7.8109	-71.5268	55.905	0.808159	hsa.miR.130b.3p
6.62693	-50.8776	64.1315	0.81945	hsa.miR.181d.5p
-0.7309	-7.08798	5.62618	0.819861	hsa.miR.22.5p
4.86752	-37.5195	47.2546	0.820076	hsa.let.7f.1.3p
0.00103	-0.00805	0.01011	0.822236	hsa.miR.148a.3p
-13.4356	-139.785	112.914	0.833184	hsa.miR.378f
0.20545	-1.76754	2.17843	0.836597	hsa.miR.183.5p
-12.0969	-135.771	111.577	0.846379	hsa.mir.320a
-3.9607	-48.2981	40.3767	0.859553	hsa.miR.210.3p
-0.44456	-5.60489	4.71577	0.864505	hsa.miR.4443
0.00908	-0.10618	0.12433	0.87604	hsa.let.7a.5p
-0.5982	-8.21894	7.02253	0.876438	hsa.miR.222.3p
26.3427	-324.092	376.778	0.881632	hsa.miR.378i
4.67131	-57.6424	66.9851	0.881956	hsa.miR.1303
-1.01286	-15.0135	12.9878	0.886054	hsa.miR.193b.5p
-0.01107	-0.16473	0.14259	0.886572	hsa.miR.30a.5p
3.30698	-43.8708	50.4848	0.88957	hsa.miR.885.3p
-1.8377	-33.2137	29.5383	0.907637	hsa.miR.339.3p
2.32478	-37.6961	42.3457	0.908393	hsa.miR.1287.5p
-0.11596	-2.28579	2.05387	0.915695	hsa.miR.27b.3p
-1.11645	-22.299	20.0661	0.916848	hsa.miR.501.3p
-0.04953	-1.00248	0.90341	0.917993	hsa.miR.143.3p
2.43236	-46.2228	51.0875	0.921116	hsa.miR.28.5p
-3.6344	-90.1017	82.8329	0.933644	hsa.mir.320b.2
3.00253	-80.8489	86.854	0.943452	hsa.mir.30c.2
-2.61953	-79.258	74.0189	0.946018	hsa.mir.30c.1
1.09149	-31.2996	33.4826	0.94678	hsa.miR.361.5p
0.00342	-0.10056	0.10741	0.94798	hsa.miR.200a.3p
-0.40216	-13.1558	12.3515	0.950193	hsa.miR.484
0.0534	-1.7797	1.8865	0.953981	hsa.miR.92a.3p
-0.05761	-2.16711	2.0519	0.95686	hsa.miR.224.5p
0.10038	-3.79823	3.99898	0.959324	hsa.miR.30e.3p
0.90019	-39.7051	41.5055	0.964972	hsa.miR.30d.3p
0.42572	-20.0778	20.9292	0.967192	hsa.miR.106b.3p
0.25808	-16.44	16.9562	0.975575	hsa.miR.345.5p
-0.00322	-0.21304	0.2066	0.975751	hsa.miR.423.5p
-0.49521	-41.2026	40.2121	0.980774	hsa.miR.421
0.57573	-63.2598	64.4113	0.985746	hsa.miR.15b.5p
0.59544	-66.5145	67.7054	0.985977	hsa.miR.378g
-0.42671	-61.4722	60.6188	0.988952	hsa.miR.135a.5p

## Sheet: 2'FL
Supplemental Table 3. Results of multivariable linear regression estimating the association between individual EV-miRNA concentrations with HMO summary measures and concentrations. Models adjusted for technical covariates (i.e., proportion of rRNA, volume of skim milk) as well as days postpartum, breast milk collection time, and breast feedings per day.
Beta Estimate	95% Confidence Interval Lower	95% Confidence Interval Upper	p	EV-miRNA	pbh
12.641	7.82293	17.4591	1.1612e-06	hsa.miR.1307.3p	0.00384915
9.79858	5.94358	13.6536	2.2687e-06	hsa.miR.125b.5p	0.00384915
2.26494	1.36318	3.16669	2.8941e-06	hsa.miR.151a.3p	0.00384915
0.45394	0.25332	0.65456	2.04651e-05	hsa.miR.30d.5p	0.0204139
7.80554	3.97158	11.6395	0.000109882	hsa.miR.200a.5p	0.0876862
16.9122	8.40796	25.4163	0.000153848	hsa.miR.335.3p	0.0931717
-37.6108	-56.6051	-18.6165	0.000163459	hsa.miR.335.5p	0.0931717
-91.3499	-143.673	-39.0265	0.000802918	hsa.miR.660.5p	0.348967
5.10456	2.14925	8.05987	0.000906212	hsa.miR.99b.5p	0.348967
1.00859	0.42434	1.59283	0.000911744	hsa.miR.200b.3p	0.348967
0.96754	0.40089	1.5342	0.00102965	hsa.miR.200c.3p	0.348967
-36.0092	-57.1591	-14.8593	0.00106246	hsa.miR.93.5p	0.348967
-0.15226	-0.24224	-0.06227	0.00113698	hsa.miR.21.5p	0.348967
-5.90133	-9.53746	-2.2652	0.00175676	hsa.miR.140.3p	0.500677
-57.2961	-93.5171	-21.0752	0.00226362	hsa.miR.20a.5p	0.602123
-86.1709	-142.8	-29.5423	0.00325461	hsa.miR.17.5p	0.780649
-35.7082	-59.2309	-12.1856	0.00332607	hsa.miR.218.5p	0.780649
3.13681	1.01939	5.25423	0.00412763	hsa.miR.191.5p	0.914958
0.9765	0.29769	1.6553	0.00529156	hsa.miR.511.5p	1
-2.13152	-3.62109	-0.64195	0.00552654	hsa.miR.101.3p	1
4.89563	1.43468	8.35658	0.00606842	hsa.miR.125a.5p	1
-60.3836	-103.669	-17.0986	0.00677472	hsa.miR.374a.5p	1
-0.4105	-0.70704	-0.11396	0.00719489	hsa.miR.146a.5p	1
-10.6238	-18.3785	-2.86904	0.00779183	hsa.miR.340.5p	1
-35.5933	-62.4076	-8.77904	0.0098433	hsa.miR.29c.3p	1
-83.6871	-148.36	-19.0143	0.0117824	hsa.miR.147b	1
0.62114	0.13057	1.1117	0.013655	hsa.miR.375	1
-6.51262	-11.7535	-1.2718	0.0154395	hsa.miR.205.5p	1
-68.4853	-123.659	-13.3116	0.0155524	hsa.miR.502.3p	1
-40.4989	-73.1637	-7.83405	0.0156687	hsa.miR.106b.5p	1
-2.77897	-5.03067	-0.52727	0.0161349	hsa.miR.29a.3p	1
-5.32205	-9.68722	-0.95688	0.0174265	hsa.miR.629.5p	1
-44.0804	-80.2865	-7.87436	0.0175808	hsa.miR.500a.3p	1
0.41404	0.07159	0.75649	0.0183545	hsa.miR.99a.5p	1
50.4771	8.41823	92.536	0.0192046	hsa.miR.1260b	1
-16.4511	-30.7182	-2.18404	0.0243052	hsa.miR.16.5p	1
101.621	13.0334	190.208	0.0250292	hsa.miR.196b.5p	1
44.0498	5.53831	82.5612	0.0254403	hsa.miR.664a.3p	1
-1.316	-2.48269	-0.14931	0.0274869	hsa.miR.378a.3p	1
-39.3585	-75.03	-3.68697	0.0309548	hsa.miR.19b.3p	1
-15.629	-29.8853	-1.37277	0.0320184	hsa.miR.185.5p	1
-9.95609	-19.0408	-0.8714	0.0320754	hsa.miR.221.3p	1
-26.3773	-50.4995	-2.25505	0.0324499	hsa.mir.378c	1
-28.5234	-54.7972	-2.24956	0.0336852	hsa.miR.203a.3p	1
20.9364	1.64745	40.2254	0.0337189	hsa.miR.196a.5p	1
17.1739	1.11606	33.2317	0.0363452	hsa.miR.200b.5p	1
2.04311	0.09618	3.99004	0.0399159	hsa.miR.182.5p	1
-63.0755	-124.02	-2.13058	0.0426648	hsa.miR.30c.2.3p	1
-27.2927	-53.7996	-0.78579	0.0437165	hsa.miR.192.5p	1
-31.8688	-62.8857	-0.85204	0.0441532	hsa.miR.574.5p	1
23.254	0.31475	46.1932	0.0470018	hsa.miR.125b.2.3p	1
-44.0676	-88.0476	-0.08753	0.0495552	hsa.miR.107	1
-11.1517	-22.4006	0.09711	0.0519686	hsa.miR.1246	1
-6.07781	-12.2329	0.07732	0.0528861	hsa.miR.155.5p	1
-1.97012	-3.96558	0.02533	0.0529173	hsa.miR.24.3p	1
-53.9081	-108.712	0.89544	0.0537814	hsa.miR.29b.3p	1
-2.05581	-4.14869	0.03708	0.0541108	hsa.miR.27a.5p	1
-6.49341	-13.1613	0.17451	0.0561719	hsa.miR.532.5p	1
67.729	-3.86178	139.32	0.0634139	hsa.miR.331.3p	1
0.91251	-0.0522	1.87723	0.0634608	hsa.let.7c.5p	1
3.33354	-0.20174	6.86882	0.0642754	hsa.miR.30c.5p	1
64.7959	-4.0123	133.604	0.0646217	hsa.miR.885.3p	1
2.57975	-0.16941	5.32892	0.06555	hsa.miR.181a.5p	1
45.4174	-3.05144	93.8862	0.0659271	hsa.miR.7706	1
-1.89283	-3.98337	0.19771	0.075411	hsa.miR.141.3p	1
-3.97131	-8.38049	0.43788	0.0769244	hsa.miR.30e.5p	1
6.33928	-0.81291	13.4915	0.0816646	hsa.miR.181b.5p	1
-1.49277	-3.19421	0.20868	0.0847546	hsa.miR.27a.3p	1
-8.83709	-18.9564	1.28224	0.0861836	hsa.miR.320c	1
0.14434	-0.02187	0.31055	0.0879142	hsa.let.7b.5p	1
-2.01396	-4.34387	0.31595	0.089378	hsa.miR.148b.3p	1
-12.1365	-26.239	1.96606	0.0907754	hsa.miR.374b.5p	1
5.2977	-1.01053	11.6059	0.0987184	hsa.miR.152.3p	1
-49.6838	-108.869	9.50107	0.0988531	hsa.miR.511.3p	1
-25.7483	-56.7697	5.27315	0.102652	hsa.miR.501.3p	1
-55.6146	-122.682	11.4527	0.102971	hsa.miR.598.3p	1
-102.546	-227.455	22.3636	0.106402	hsa.miR.4429	1
2.37081	-0.52009	5.26172	0.106766	hsa.miR.183.5p	1
-26.6508	-59.4607	6.15905	0.110099	hsa.let.7a.3p	1
-15.4804	-34.6513	3.69043	0.11218	hsa.miR.342.5p	1
-2.79719	-6.28158	0.6872	0.114265	hsa.miR.320b	1
10.1055	-2.67607	22.887	0.119772	hsa.miR.885.5p	1
-2.26717	-5.13611	0.60176	0.119948	hsa.miR.26b.5p	1
-82.3965	-186.722	21.9292	0.120156	hsa.miR.194.5p	1
-26.1638	-59.8019	7.47423	0.125814	hsa.miR.452.5p	1
7.27413	-2.19854	16.7468	0.130639	hsa.let.7d.3p	1
-112.692	-260.114	34.7291	0.132372	hsa.mir.320b.1	1
-24.0539	-55.6176	7.50978	0.13355	hsa.miR.744.5p	1
-53.7579	-125.209	17.693	0.138504	hsa.miR.378c	1
-0.61011	-1.4439	0.22369	0.14953	hsa.miR.30b.5p	1
31.6063	-12.1207	75.3333	0.154496	hsa.miR.425.5p	1
5.47346	-2.38647	13.3334	0.169968	hsa.miR.3615	1
31.0129	-13.9912	76.0169	0.174419	hsa.miR.29c.5p	1
-17.8547	-44.1769	8.46755	0.181202	hsa.miR.150.5p	1
-53.5448	-132.708	25.6188	0.182435	hsa.miR.769.5p	1
30.5586	-15.6366	76.7539	0.192146	hsa.miR.339.3p	1
1.87394	-0.96727	4.71515	0.193449	hsa.miR.193a.5p	1
0.08193	-0.04309	0.20695	0.196264	hsa.miR.146b.5p	1
1.76609	-0.93319	4.46538	0.197004	hsa.miR.92a.3p	1
1.92146	-1.01754	4.86046	0.197345	hsa.miR.25.3p	1
-28.349	-72.037	15.339	0.200681	hsa.miR.199a.3p.hsa.miR.199b.3p	1
0.27179	-0.14966	0.69323	0.203447	hsa.miR.26a.5p	1
-1.16471	-2.97975	0.65032	0.205672	hsa.miR.23a.3p	1
-0.144	-0.3704	0.0824	0.20967	hsa.miR.30a.5p	1
-4.6877	-12.3667	2.99136	0.228426	hsa.miR.186.5p	1
18.7278	-12.0279	49.4834	0.229587	hsa.miR.664a.5p	1
-110.446	-292.833	71.94	0.232144	hsa.mir.320a	1
-11.4859	-31.3768	8.40503	0.25438	hsa.miR.320d	1
-1.24577	-3.4327	0.94116	0.260806	hsa.miR.223.3p	1
37.1665	-28.4887	102.822	0.263775	hsa.miR.365b.5p	1
7.28845	-5.63748	20.2144	0.265642	hsa.miR.365a.3p.hsa.miR.365b.3p	1
-0.23853	-0.66564	0.18859	0.270216	hsa.miR.320a	1
-71.1376	-198.785	56.5101	0.271211	hsa.mir.320b.2	1
-49.9577	-140.079	40.1639	0.273748	hsa.miR.135a.5p	1
-19.7944	-56.0958	16.507	0.281613	hsa.miR.378d	1
27.5863	-23.2322	78.4048	0.283757	hsa.miR.195.3p	1
-3.70758	-10.5432	3.12799	0.284149	hsa.miR.223.5p	1
-75.4137	-217.398	66.5703	0.294196	hsa.miR.378e	1
-0.11857	-0.34211	0.10497	0.294851	hsa.let.7f.5p	1
-2.27708	-6.60497	2.05082	0.29874	hsa.miR.499a.5p	1
3.87249	-3.58415	11.3291	0.304997	hsa.miR.128.3p	1
1.18978	-1.17092	3.55049	0.319422	hsa.miR.423.3p	1
40.4171	-40.8923	121.727	0.326072	hsa.miR.1301.3p	1
-12.1443	-37.1767	12.8881	0.337762	hsa.miR.652.3p	1
-45.2332	-139.631	49.1645	0.343707	hsa.miR.15b.5p	1
-1.50861	-4.71807	1.70084	0.352929	hsa.miR.27b.3p	1
-0.07162	-0.22543	0.08219	0.357451	hsa.miR.200a.3p	1
-46.1423	-145.411	53.1263	0.358286	hsa.miR.378g	1
30.0771	-35.5554	95.7095	0.365076	hsa.miR.576.5p	1
-3.21507	-10.4038	3.97369	0.376679	hsa.miR.361.3p	1
1.36175	-1.7604	4.48389	0.388565	hsa.miR.224.5p	1
-2.8794	-9.50974	3.75093	0.390604	hsa.miR.193b.3p	1
-40.5393	-134.882	53.8032	0.395594	hsa.miR.130b.3p	1
41.849	-58.729	142.427	0.410681	hsa.miR.340.3p	1
-4.61747	-15.9033	6.66836	0.418509	hsa.miR.222.3p	1
4.77909	-7.02852	16.5867	0.423504	hsa.miR.197.3p	1
-0.32212	-1.16714	0.52289	0.450876	hsa.miR.22.3p	1
-33.132	-120.566	54.302	0.453565	hsa.miR.760	1
-46.2965	-170.538	77.9455	0.461092	hsa.mir.30c.2	1
15.1542	-25.7156	56.024	0.463301	hsa.miR.328.3p	1
-3.52452	-13.3186	6.26959	0.47655	hsa.miR.193a.3p	1
-0.10968	-0.42065	0.2013	0.485362	hsa.miR.423.5p	1
-14.1194	-55.4554	27.2166	0.499176	hsa.miR.125a.3p	1
-7.07566	-27.8322	13.6808	0.500039	hsa.miR.193b.5p	1
-20.7115	-81.9426	40.5196	0.503353	hsa.miR.339.5p	1
18.3926	-37.1664	73.9516	0.512467	hsa.miR.671.3p	1
-15.3328	-62.0517	31.386	0.516099	hsa.miR.425.3p	1
21.4559	-44.2938	87.2057	0.518482	hsa.miR.210.3p	1
7.6911	-16.0057	31.3879	0.52074	hsa.miR.181a.2.3p	1
-21.6551	-92.685	49.3749	0.546293	hsa.miR.1307.5p	1
-18.0618	-77.4224	41.2988	0.547082	hsa.miR.1287.5p	1
-2.80008	-12.2321	6.6319	0.556855	hsa.miR.22.5p	1
-18.0269	-78.8906	42.8368	0.557765	hsa.miR.589.5p	1
11.6545	-28.5104	51.8193	0.565782	hsa.miR.92b.3p	1
-19.3532	-86.4943	47.7879	0.56835	hsa.miR.148b.5p	1
-2.80231	-12.554	6.94935	0.569528	hsa.miR.98.5p	1
6.54735	-16.3181	29.4128	0.570903	hsa.miR.941	1
15.9476	-40.7336	72.6287	0.577617	hsa.miR.184	1
-18.0864	-83.7997	47.6268	0.585912	hsa.miR.96.5p	1
0.8277	-2.18657	3.84196	0.586782	hsa.miR.429	1
-2.30639	-10.8816	6.26882	0.594468	hsa.miR.103a.3p	1
-1.63021	-7.81755	4.55714	0.601996	hsa.let.7e.5p	1
-9.58061	-46.0744	26.9132	0.603301	hsa.let.7b.3p	1
0.34271	-0.9776	1.66302	0.607382	hsa.miR.10a.5p	1
27.7283	-79.1209	134.577	0.607467	hsa.miR.190b	1
-130.087	-650.229	390.055	0.620534	hsa.miR.378i	1
4.65221	-14.6206	23.925	0.632743	hsa.miR.99b.3p	1
-9.06693	-49.7143	31.5804	0.658754	hsa.miR.16.2.3p	1
-14.0167	-76.9587	48.9252	0.659284	hsa.let.7f.1.3p	1
-1.34344	-7.54635	4.85947	0.668057	hsa.miR.1299	1
-5.95003	-33.4296	21.5295	0.668138	hsa.miR.342.3p	1
-1.91324	-10.8565	7.02997	0.671876	hsa.miR.148a.5p	1
-39.8835	-227.514	147.747	0.673851	hsa.miR.378f	1
1.90496	-7.12877	10.9387	0.676297	hsa.miR.23b.3p	1
13.0966	-50.0634	76.2565	0.681392	hsa.miR.2110	1
-2.41924	-14.0978	9.25932	0.681686	hsa.miR.146b.3p	1
-0.02251	-0.13131	0.08629	0.68204	hsa.let.7g.5p	1
-1.51016	-9.17373	6.15341	0.696395	hsa.miR.4443	1
-10.1442	-65.8689	45.5805	0.718486	hsa.miR.181a.3p	1
-13.3985	-88.0819	61.2849	0.722392	hsa.miR.221.5p	1
0.68554	-3.22599	4.59707	0.728543	hsa.miR.30a.3p	1
15.632	-80.6496	111.914	0.747812	hsa.miR.24.2.5p	1
9.45298	-50.8593	69.7652	0.75626	hsa.miR.30d.3p	1
4.56236	-24.9448	34.0695	0.759445	hsa.miR.3168	1
-8.01319	-60.5222	44.4958	0.76248	hsa.miR.326	1
-10.5346	-82.8119	61.7426	0.772842	hsa.miR.28.5p	1
4.22198	-25.1295	33.5735	0.775738	hsa.miR.187.3p	1
-0.02417	-0.19541	0.14706	0.779809	hsa.let.7a.5p	1
-4.2958	-34.7533	26.1617	0.779988	hsa.miR.106b.3p	1
7.56457	-50.035	65.1641	0.794781	hsa.miR.195.5p	1
0.92393	-6.17362	8.02148	0.796544	hsa.let.7d.5p	1
-6.24458	-54.3648	41.8756	0.797164	hsa.miR.361.5p	1
-2.75452	-24.6972	19.1881	0.803648	hsa.miR.574.3p	1
-2.30489	-21.2524	16.6426	0.809607	hsa.miR.484	1
0.03081	-0.2225	0.28411	0.809658	hsa.let.7i.5p	1
7.2135	-53.2634	67.6904	0.813244	hsa.miR.421	1
-10.8361	-111.612	89.9402	0.831346	hsa.miR.324.3p	1
11.4153	-102.456	125.286	0.842605	hsa.mir.30c.1	1
-0.00115	-0.01465	0.01235	0.865744	hsa.miR.148a.3p	1
0.11488	-1.30118	1.53093	0.872335	hsa.miR.143.3p	1
0.30604	-3.68352	4.29561	0.879227	hsa.miR.100.5p	1
6.47114	-79.0006	91.9429	0.88079	hsa.miR.181d.5p	1
0.4215	-6.0109	6.85389	0.896726	hsa.miR.3182	1
2.34334	-40.3759	45.0626	0.913473	hsa.miR.6510.3p	1
-0.55278	-11.6848	10.5792	0.921643	hsa.miR.28.3p	1
3.86077	-88.7517	96.4733	0.934187	hsa.miR.1303	1
0.48727	-24.3277	25.3023	0.968972	hsa.miR.345.5p	1
-0.32893	-17.3305	16.6727	0.969429	hsa.miR.7.5p	1
-1.43348	-89.3501	86.4832	0.974234	hsa.miR.330.3p	1
-0.09418	-5.88796	5.69961	0.974313	hsa.miR.30e.3p	1

## Sheet: 3'FL
Supplemental Table 3. Results of multivariable linear regression estimating the association between individual EV-miRNA concentrations with HMO summary measures and concentrations. Models adjusted for technical covariates (i.e., proportion of rRNA, volume of skim milk) as well as days postpartum, breast milk collection time, and breast feedings per day.
Beta Estimate	95% Confidence Interval Lower	95% Confidence Interval Upper	p	EV-miRNA	pbh
1.88945	1.34243	2.43647	8e-10	hsa.miR.27a.5p	3.192e-06
22.2139	15.22	29.2078	1e-08	hsa.miR.150.5p	1.995e-05
19.5611	12.9308	26.1914	7.3e-08	hsa.miR.218.5p	9.709e-05
10.5475	6.49152	14.6035	1.4052e-06	hsa.miR.185.5p	0.00140169
4.73504	2.82891	6.64117	3.6133e-06	hsa.miR.532.5p	0.00288341
0.05822	0.03068	0.08576	6.247e-05	hsa.miR.21.5p	0.0388116
-4.0435	-5.96722	-2.11978	6.80906e-05	hsa.miR.193b.3p	0.0388116
4.8194	2.48211	7.15669	9.10637e-05	hsa.miR.340.5p	0.0408673
18.8935	9.61228	28.1746	0.000110056	hsa.miR.744.5p	0.0408673
13.4902	6.83348	20.1469	0.000117492	hsa.miR.941	0.0408673
-5.27071	-7.8724	-2.66901	0.000118066	hsa.miR.148a.5p	0.0408673
0.18127	0.09155	0.271	0.000122909	hsa.miR.146a.5p	0.0408673
-1.78995	-2.70587	-0.87402	0.000196059	hsa.miR.224.5p	0.0578959
18.0123	8.73699	27.2875	0.000213629	hsa.miR.574.5p	0.0578959
-0.06177	-0.09362	-0.02992	0.000217654	hsa.let.7g.5p	0.0578959
37.1567	17.8633	56.4501	0.000238934	hsa.miR.210.3p	0.0595843
44.8511	20.8179	68.8843	0.000360049	hsa.miR.1301.3p	0.0845056
2.06299	0.93112	3.19487	0.000483294	hsa.miR.140.3p	0.10713
-13.2081	-20.5364	-5.8799	0.000553361	hsa.miR.345.5p	0.116206
-4.8054	-7.61319	-1.99761	0.00100354	hsa.miR.22.5p	0.200205
-0.07791	-0.12387	-0.03195	0.00111526	hsa.miR.200a.3p	0.2119
-9.65302	-15.3984	-3.90768	0.00122611	hsa.miR.99b.3p	0.222372
7.21672	2.83938	11.5941	0.00149621	hsa.miR.16.5p	0.259561
5.47164	2.08545	8.85783	0.00183591	hsa.miR.222.3p	0.305221
14.1304	4.98069	23.2802	0.0028416	hsa.miR.106b.3p	0.45352
-0.97084	-1.61069	-0.33098	0.00334099	hsa.miR.141.3p	0.502
4.24528	1.44216	7.0484	0.00339699	hsa.miR.221.3p	0.502
-15.026	-25.0449	-5.00717	0.00370598	hsa.let.7a.3p	0.528103
-1.04115	-1.74169	-0.3406	0.00401394	hsa.miR.29a.3p	0.552263
1.59753	0.50919	2.68587	0.00446753	hsa.miR.125a.5p	0.594181
-14.9536	-25.2413	-4.66601	0.00485378	hsa.miR.452.5p	0.624728
0.79366	0.24022	1.34711	0.00543024	hsa.miR.23a.3p	0.677083
-25.5373	-43.5293	-7.54535	0.00590391	hsa.miR.1287.5p	0.713836
-3.00992	-5.21673	-0.80311	0.00805726	hsa.miR.181b.5p	0.921556
23.5744	6.28264	40.8662	0.00808382	hsa.miR.502.3p	0.921556
-7.63015	-13.3936	-1.86669	0.0100331	hsa.miR.484	1
-1.21293	-2.13116	-0.29471	0.0101937	hsa.miR.429	1
-9.72385	-17.2601	-2.18762	0.012019	hsa.mir.378c	1
21.2164	4.22026	38.2125	0.0149935	hsa.miR.660.5p	1
14.2304	2.82754	25.6333	0.0150201	hsa.miR.500a.3p	1
-0.31919	-0.57679	-0.06159	0.015728	hsa.miR.30b.5p	1
20.9446	3.9043	37.985	0.0165607	hsa.miR.181a.3p	1
-35.1481	-64.1625	-6.13366	0.0181365	hsa.miR.15b.5p	1
37.1092	6.21729	68.0012	0.0190971	hsa.miR.340.3p	1
22.406	3.61486	41.1972	0.0199761	hsa.miR.339.5p	1
-15.1208	-27.8073	-2.43436	0.020025	hsa.miR.125a.3p	1
28.9695	4.485	53.454	0.0209227	hsa.miR.769.5p	1
5.85876	0.81508	10.9024	0.0233015	hsa.miR.200b.5p	1
2.66613	0.36647	4.96579	0.0235625	hsa.miR.128.3p	1
2.21157	0.28371	4.13942	0.0250246	hsa.miR.155.5p	1
-1.50904	-2.8459	-0.17218	0.0273776	hsa.miR.499a.5p	1
-20.8126	-39.2619	-2.36336	0.0274699	hsa.miR.511.3p	1
14.0747	1.57873	26.5706	0.0277061	hsa.miR.16.2.3p	1
-0.07606	-0.14521	-0.00691	0.0314685	hsa.let.7f.5p	1
3.75809	0.33489	7.18129	0.0317845	hsa.miR.28.3p	1
-2.56832	-4.92779	-0.20886	0.0332252	hsa.miR.4443	1
-12.237	-23.4802	-0.99393	0.0332434	hsa.let.7b.3p	1
-0.00452	-0.00867	-0.00036	0.0333681	hsa.miR.148a.3p	1
-12.2069	-23.4471	-0.96678	0.0336228	hsa.miR.378d	1
-0.05702	-0.10973	-0.0043	0.0343285	hsa.let.7a.5p	1
11.6032	0.31405	22.8924	0.044083	hsa.miR.19b.3p	1
-3.09382	-6.12407	-0.06358	0.0454788	hsa.miR.193a.3p	1
19.5025	0.26144	38.7435	0.0470303	hsa.miR.30c.2.3p	1
17.4309	-0.10676	34.9686	0.0513814	hsa.miR.184	1
1.8664	-0.0532	3.78599	0.0565545	hsa.miR.1299	1
-21.4347	-43.8062	0.9367	0.0601746	hsa.miR.378c	1
1.27187	-0.07817	2.62192	0.0645079	hsa.miR.125b.5p	1
-13.0715	-26.9788	0.83577	0.0651205	hsa.miR.107	1
-1.76441	-3.68415	0.15533	0.0711814	hsa.let.7e.5p	1
17.8523	-1.73895	37.4435	0.0735869	hsa.miR.2110	1
13.8715	-1.43491	29.178	0.0751484	hsa.miR.7706	1
-24.7882	-52.9342	3.35785	0.0835933	hsa.miR.135a.5p	1
0.35913	-0.05118	0.76944	0.0854839	hsa.miR.10a.5p	1
-16.4174	-35.1905	2.35566	0.0857486	hsa.miR.421	1
-5.23073	-11.4554	0.99398	0.0985171	hsa.miR.320d	1
2.51794	-0.51855	5.55443	0.102974	hsa.miR.98.5p	1
-133.683	-295.595	28.2301	0.104448	hsa.miR.378i	1
-0.10991	-0.2436	0.02377	0.105893	hsa.miR.320a	1
-0.05809	-0.12911	0.01292	0.107629	hsa.miR.30a.5p	1
22.3409	-4.99745	49.6792	0.107992	hsa.miR.330.3p	1
-5.72553	-13.0238	1.57278	0.12263	hsa.miR.125b.2.3p	1
-10.5791	-24.352	3.19375	0.130537	hsa.miR.425.5p	1
1.30824	-0.40195	3.01843	0.132099	hsa.miR.1307.3p	1
-3.08118	-7.1359	0.97354	0.134649	hsa.miR.365a.3p.hsa.miR.365b.3p	1
-0.19987	-0.46399	0.06425	0.136251	hsa.miR.22.3p	1
-15.7111	-36.6734	5.25127	0.140005	hsa.miR.148b.5p	1
3.84872	-1.45385	9.15128	0.152804	hsa.miR.7.5p	1
-0.9392	-2.23807	0.35967	0.154338	hsa.miR.200a.5p	1
-4.56663	-11.061	1.92772	0.165883	hsa.miR.193b.5p	1
8.91051	-3.88539	21.7064	0.16998	hsa.miR.328.3p	1
-1.54026	-3.75675	0.67622	0.170857	hsa.let.7d.5p	1
2.54588	-1.15395	6.24572	0.175043	hsa.miR.197.3p	1
-27.0811	-66.6524	12.4901	0.177378	hsa.miR.4429	1
4.13995	-1.93101	10.2109	0.178911	hsa.miR.342.5p	1
-24.107	-59.6801	11.4661	0.181608	hsa.mir.30c.1	1
-8.71654	-22.0694	4.63627	0.198019	hsa.miR.6510.3p	1
0.89277	-0.51558	2.30111	0.211183	hsa.miR.629.5p	1
-24.6317	-63.6025	14.3391	0.212511	hsa.mir.30c.2	1
1.82596	-1.17593	4.82785	0.230081	hsa.let.7d.3p	1
1.35639	-0.90336	3.61614	0.236242	hsa.miR.361.3p	1
0.58727	-0.39579	1.57033	0.238458	hsa.miR.99b.5p	1
-0.65842	-1.76427	0.44743	0.240015	hsa.miR.320b	1
3.81924	-2.61235	10.2508	0.24125	hsa.miR.335.5p	1
11.3294	-7.75982	30.4186	0.241508	hsa.miR.589.5p	1
-0.07807	-0.21121	0.05507	0.247161	hsa.miR.26a.5p	1
0.03992	-0.02954	0.10938	0.256577	hsa.miR.30d.5p	1
0.10821	-0.08015	0.29656	0.256799	hsa.miR.200c.3p	1
-23.0422	-63.2907	17.2063	0.258441	hsa.mir.320b.2	1
2.06544	-1.59653	5.72741	0.265506	hsa.miR.146b.3p	1
5.20112	-4.04781	14.45	0.26692	hsa.miR.3168	1
1.38535	-1.10314	3.87383	0.271719	hsa.miR.3615	1
-9.71301	-27.242	7.816	0.273942	hsa.miR.29b.3p	1
-0.55599	-1.56656	0.45458	0.277344	hsa.miR.27b.3p	1
-12.0286	-34.0035	9.94626	0.279774	hsa.miR.885.3p	1
-24.0354	-68.8149	20.7442	0.289161	hsa.miR.378e	1
1.13841	-1.01843	3.29524	0.297214	hsa.miR.223.5p	1
-1.50573	-4.39208	1.38062	0.302838	hsa.miR.335.3p	1
0.32864	-0.31029	0.96757	0.309622	hsa.miR.24.3p	1
0.4383	-0.41613	1.29273	0.310925	hsa.miR.92a.3p	1
-29.9839	-88.8953	28.9275	0.314698	hsa.miR.378f	1
11.4866	-11.1962	34.1694	0.31713	hsa.miR.28.5p	1
-10.6909	-32.0429	10.6611	0.322581	hsa.miR.598.3p	1
-4.81238	-14.5397	4.91493	0.328352	hsa.miR.664a.5p	1
0.45942	-0.47126	1.3901	0.329417	hsa.miR.25.3p	1
-15.5054	-47.1364	16.1256	0.332779	hsa.miR.324.3p	1
10.1331	-10.6126	30.8787	0.334503	hsa.miR.365b.5p	1
-4.28678	-13.506	4.93247	0.358122	hsa.miR.187.3p	1
0.78936	-0.91025	2.48896	0.358683	hsa.miR.205.5p	1
-0.04459	-0.1425	0.05333	0.368117	hsa.miR.423.5p	1
3.59323	-4.30745	11.4939	0.368696	hsa.miR.652.3p	1
-9.17839	-29.8865	11.5298	0.380955	hsa.miR.576.5p	1
0.01742	-0.02221	0.05706	0.384891	hsa.miR.146b.5p	1
7.67448	-9.81898	25.1679	0.38581	hsa.miR.671.3p	1
13.7044	-17.6241	45.0328	0.387174	hsa.miR.378g	1
-0.51183	-1.74184	0.71818	0.410641	hsa.miR.30a.3p	1
-13.8904	-47.5184	19.7375	0.414077	hsa.miR.190b	1
-5.62704	-19.2512	7.99709	0.414124	hsa.miR.1260b	1
-1.6695	-5.74058	2.40158	0.417435	hsa.miR.885.5p	1
-0.25662	-0.88295	0.3697	0.417842	hsa.miR.182.5p	1
-1.30588	-4.5387	1.92694	0.424421	hsa.miR.320c	1
0.08873	-0.13402	0.31148	0.430849	hsa.miR.511.5p	1
6.39319	-9.6833	22.4697	0.431623	hsa.miR.195.3p	1
0.06332	-0.09616	0.2228	0.432339	hsa.miR.375	1
-1.78452	-6.28837	2.71933	0.4333	hsa.miR.374b.5p	1
3.3624	-5.15983	11.8846	0.435243	hsa.miR.192.5p	1
8.98396	-14.5152	32.4831	0.449568	hsa.miR.221.5p	1
-6.83273	-24.9521	11.2866	0.455757	hsa.miR.195.5p	1
-5.55893	-20.6986	9.58074	0.46766	hsa.miR.361.5p	1
0.45741	-0.79755	1.71237	0.470921	hsa.miR.100.5p	1
-20.8767	-78.6983	36.945	0.475095	hsa.mir.320a	1
9.77168	-17.818	37.3614	0.48352	hsa.miR.760	1
4.72453	-9.45893	18.908	0.509858	hsa.miR.374a.5p	1
10.0634	-20.2512	40.3781	0.511298	hsa.miR.24.2.5p	1
3.92708	-8.07391	15.9281	0.517329	hsa.miR.20a.5p	1
-9.75275	-39.5605	20.055	0.517382	hsa.miR.130b.3p	1
0.02585	-0.05389	0.1056	0.521193	hsa.let.7i.5p	1
-6.60093	-27.317	14.1151	0.528363	hsa.miR.96.5p	1
0.06069	-0.13473	0.25612	0.538824	hsa.miR.200b.3p	1
-6.15017	-25.9837	13.6833	0.539461	hsa.let.7f.1.3p	1
-2.65518	-11.3141	6.00373	0.543972	hsa.miR.342.3p	1
-0.226	-0.97123	0.51924	0.548417	hsa.miR.148b.3p	1
-0.57292	-2.58936	1.44353	0.573889	hsa.miR.152.3p	1
-5.35695	-24.3584	13.6445	0.576851	hsa.miR.30d.3p	1
-0.31233	-1.44687	0.82222	0.585837	hsa.miR.30c.5p	1
-0.38165	-1.79443	1.03113	0.592852	hsa.miR.30e.5p	1
2.13343	-6.35149	10.6183	0.618668	hsa.miR.203a.3p	1
3.39532	-10.9281	17.7187	0.638863	hsa.miR.29c.5p	1
1.70997	-5.77317	9.19311	0.650978	hsa.miR.181a.2.3p	1
-5.10578	-27.5303	17.3188	0.652149	hsa.miR.1307.5p	1
3.3408	-11.4135	18.0951	0.653943	hsa.miR.425.3p	1
-5.16302	-28.1534	17.8274	0.656595	hsa.miR.331.3p	1
2.37602	-8.25361	13.0056	0.658089	hsa.miR.106b.5p	1
0.11827	-0.42674	0.66327	0.667447	hsa.miR.27a.3p	1
-0.07903	-0.45669	0.29863	0.678627	hsa.miR.378a.3p	1
-5.63015	-32.5679	21.3076	0.678999	hsa.miR.181d.5p	1
2.01063	-7.91054	11.9318	0.688215	hsa.miR.501.3p	1
-1.39004	-8.30761	5.52752	0.690718	hsa.miR.574.3p	1
-0.17634	-1.05913	0.70645	0.692451	hsa.miR.181a.5p	1
0.35026	-1.4758	2.17631	0.704087	hsa.miR.30e.3p	1
-2.49107	-16.3869	11.4048	0.722596	hsa.miR.199a.3p.hsa.miR.199b.3p	1
5.63673	-27.6916	38.9651	0.737682	hsa.miR.194.5p	1
-0.46822	-3.31877	2.38233	0.744965	hsa.miR.23b.3p	1
2.55245	-14.01	19.1149	0.760212	hsa.miR.326	1
0.31019	-1.71791	2.33829	0.761967	hsa.miR.3182	1
-0.10642	-0.80501	0.59217	0.762893	hsa.miR.191.5p	1
0.01641	-0.09493	0.12774	0.770377	hsa.miR.99a.5p	1
0.06503	-0.38149	0.51154	0.773026	hsa.miR.143.3p	1
0.13246	-0.79219	1.05712	0.776625	hsa.miR.183.5p	1
-1.23845	-10.0097	7.53279	0.779758	hsa.miR.29c.3p	1
-0.00703	-0.06029	0.04622	0.793719	hsa.let.7b.5p	1
3.67359	-25.045	32.3921	0.799998	hsa.miR.196b.5p	1
0.11104	-0.79327	1.01534	0.80786	hsa.miR.193a.5p	1
-0.76332	-6.99898	5.47235	0.808432	hsa.miR.196a.5p	1
-0.31524	-3.02351	2.39304	0.817672	hsa.miR.103a.3p	1
-0.05592	-0.54605	0.4342	0.821208	hsa.miR.101.3p	1
0.03483	-0.28608	0.35574	0.829781	hsa.miR.151a.3p	1
-1.09025	-13.5755	11.395	0.862677	hsa.miR.664a.3p	1
-1.85488	-31.0658	27.356	0.899904	hsa.miR.1303	1
0.05708	-0.85995	0.97411	0.901874	hsa.miR.26b.5p	1
0.04077	-0.7079	0.78944	0.914099	hsa.miR.423.3p	1
-2.47302	-49.556	44.61	0.917134	hsa.mir.320b.1	1
-0.69038	-15.3984	14.0177	0.925919	hsa.miR.339.3p	1
-0.12682	-3.74971	3.49606	0.944716	hsa.miR.1246	1
0.02265	-0.67198	0.71728	0.948494	hsa.miR.223.3p	1
0.56818	-18.1688	19.3051	0.9521	hsa.miR.17.5p	1
0.24252	-12.4495	12.9345	0.969806	hsa.miR.92b.3p	1
0.10748	-6.97054	7.18549	0.976004	hsa.miR.93.5p	1
-0.29286	-21.4197	20.834	0.978093	hsa.miR.147b	1
0.01857	-2.42308	2.46023	0.987977	hsa.miR.186.5p	1
-0.00032	-0.31046	0.30983	0.998383	hsa.let.7c.5p	1

## Sheet: 3'SL
Supplemental Table 3. Results of multivariable linear regression estimating the association between individual EV-miRNA concentrations with HMO summary measures and concentrations. Models adjusted for technical covariates (i.e., proportion of rRNA, volume of skim milk) as well as days postpartum, breast milk collection time, and breast feedings per day.
Beta Estimate	95% Confidence Interval Lower	95% Confidence Interval Upper	p	EV-miRNA	pbh
28.4898	16.2109	40.7688	1.31533e-05	hsa.miR.30c.2.3p	0.0524817
2.21934	1.12913	3.30956	0.000110045	hsa.miR.205.5p	0.151935
0.17395	0.08828	0.25962	0.000114237	hsa.miR.26a.5p	0.151935
1.78304	0.57132	2.99475	0.00437407	hsa.miR.30e.3p	1
3.16573	0.82154	5.50992	0.00867834	hsa.miR.28.3p	1
7.54006	1.86103	13.2191	0.00982729	hsa.miR.203a.3p	1
3.10039	0.67234	5.52845	0.0129034	hsa.miR.1246	1
14.8092	2.96769	26.6507	0.014814	hsa.miR.29b.3p	1
-0.00355	-0.00641	-0.00069	0.015491	hsa.miR.148a.3p	1
2.89859	0.49566	5.30152	0.0186167	hsa.miR.222.3p	1
-0.74722	-1.36957	-0.12487	0.0191562	hsa.miR.183.5p	1
24.2475	2.74993	45.7451	0.0274944	hsa.miR.340.3p	1
-12.5908	-23.7792	-1.40243	0.0278399	hsa.miR.326	1
1.6964	0.18404	3.20876	0.0283381	hsa.let.7d.5p	1
0.76367	0.07645	1.4509	0.0298044	hsa.miR.27b.3p	1
0.31242	0.03061	0.59423	0.030185	hsa.miR.10a.5p	1
2.41424	0.22136	4.60713	0.0313149	hsa.miR.320c	1
0.40566	0.03688	0.77444	0.0314555	hsa.miR.27a.3p	1
-1.28474	-2.45547	-0.114	0.0318532	hsa.miR.1307.3p	1
-0.73345	-1.40196	-0.06493	0.0318914	hsa.miR.224.5p	1
0.82288	0.06937	1.57638	0.0326694	hsa.miR.320b	1
-2.07052	-3.98061	-0.16042	0.0339471	hsa.miR.148a.5p	1
13.0053	0.88457	25.1259	0.0357563	hsa.miR.184	1
0.02171	0.00133	0.04208	0.0370636	hsa.miR.21.5p	1
-2.93661	-5.70328	-0.16995	0.0377449	hsa.miR.885.5p	1
-8.8989	-17.5032	-0.29461	0.0428059	hsa.miR.92b.3p	1
-0.48955	-0.9634	-0.0157	0.0430238	hsa.miR.191.5p	1
32.8148	0.88531	64.7443	0.0441014	hsa.mir.320b.1	1
0.03753	0.00088	0.07418	0.0448346	hsa.let.7a.5p	1
5.8087	0.12109	11.4963	0.0454148	hsa.miR.150.5p	1
-2.06186	-4.08384	-0.03988	0.0457398	hsa.miR.22.5p	1
0.21257	0.0021	0.42304	0.0478026	hsa.let.7c.5p	1
-4.16965	-8.30039	-0.03892	0.0479244	hsa.miR.99b.3p	1
-2.79216	-5.57895	-0.00536	0.04957	hsa.miR.365a.3p.hsa.miR.365b.3p	1
4.19065	-0.10381	8.48511	0.0556785	hsa.miR.320d	1
-0.14731	-0.29925	0.00462	0.0572285	hsa.miR.511.5p	1
4.31416	-0.14795	8.77627	0.0579243	hsa.miR.193b.5p	1
-1.89971	-3.87383	0.07442	0.0590874	hsa.miR.335.3p	1
1.48877	-0.05975	3.0373	0.0593182	hsa.miR.361.3p	1
-5.08741	-10.3942	0.21935	0.0600342	hsa.mir.378c	1
3.95151	-0.22036	8.12339	0.0631068	hsa.miR.342.5p	1
1.25152	-0.07862	2.58167	0.0648445	hsa.let.7e.5p	1
-7.12131	-14.9771	0.73443	0.0750674	hsa.let.7b.3p	1
17.485	-2.02197	36.992	0.0783345	hsa.miR.135a.5p	1
6.05665	-0.71302	12.8263	0.0788829	hsa.miR.501.3p	1
5.08554	-0.74894	10.92	0.0867697	hsa.miR.192.5p	1
-0.44132	-0.95233	0.06969	0.0896596	hsa.miR.423.3p	1
-4.59014	-9.93333	0.75304	0.0913393	hsa.miR.345.5p	1
13.2898	-2.28318	28.8629	0.0934661	hsa.miR.28.5p	1
0.71895	-0.12402	1.56193	0.0936598	hsa.miR.30a.3p	1
-11.9952	-26.1987	2.20833	0.0968687	hsa.miR.576.5p	1
-5.33188	-11.6583	0.99458	0.0975449	hsa.miR.187.3p	1
-2.14637	-4.69946	0.40672	0.0983687	hsa.miR.197.3p	1
-0.35726	-0.78678	0.07226	0.10194	hsa.miR.182.5p	1
-1.4076	-3.11993	0.30474	0.105952	hsa.miR.3615	1
0.10517	-0.02454	0.23488	0.110747	hsa.miR.200c.3p	1
-6.89687	-15.4365	1.64272	0.11212	hsa.miR.664a.3p	1
0.48632	-0.11797	1.09061	0.113379	hsa.miR.181a.5p	1
-1.14214	-2.57881	0.29452	0.117768	hsa.miR.193b.3p	1
16.3108	-4.48608	37.1076	0.122729	hsa.miR.24.2.5p	1
6.24088	-1.82525	14.307	0.12779	hsa.miR.500a.3p	1
-15.3488	-35.3537	4.65603	0.130962	hsa.miR.1303	1
-10.0035	-23.0711	3.06412	0.131825	hsa.miR.421	1
9.38553	-3.06588	21.837	0.137782	hsa.miR.195.5p	1
-9.92211	-23.0996	3.25535	0.138201	hsa.miR.589.5p	1
4.46272	-1.48199	10.4074	0.139372	hsa.miR.342.3p	1
1.01166	-0.34662	2.36994	0.142469	hsa.miR.155.5p	1
-0.66926	-1.56942	0.23089	0.143162	hsa.miR.200a.5p	1
10.5768	-3.65127	24.8048	0.143229	hsa.miR.96.5p	1
10.1278	-3.53877	23.7943	0.144463	hsa.miR.2110	1
0.99401	-0.34831	2.33633	0.144755	hsa.miR.1299	1
-0.43602	-1.02495	0.15291	0.144843	hsa.miR.92a.3p	1
0.06861	-0.02435	0.16158	0.146068	hsa.miR.320a	1
-3.00602	-7.10435	1.09231	0.148571	hsa.miR.484	1
3.68052	-1.45783	8.81886	0.15821	hsa.miR.181a.2.3p	1
-3.60734	-8.68025	1.46558	0.161211	hsa.miR.125b.2.3p	1
-0.45997	-1.1134	0.19345	0.165423	hsa.miR.429	1
-7.26832	-17.6885	3.15185	0.169272	hsa.miR.361.5p	1
8.22891	-3.84794	20.3058	0.179256	hsa.miR.181a.3p	1
-5.2539	-13.1701	2.66234	0.190701	hsa.miR.378d	1
-0.92412	-2.31803	0.4698	0.191179	hsa.miR.3182	1
-0.42196	-1.06478	0.22086	0.195558	hsa.miR.25.3p	1
5.40978	-2.8554	13.675	0.196838	hsa.miR.20a.5p	1
-7.88671	-19.9572	4.18373	0.197609	hsa.miR.671.3p	1
0.08711	-0.04747	0.2217	0.201796	hsa.miR.200b.3p	1
17.6927	-10.1735	45.5588	0.210466	hsa.mir.320b.2	1
-15.5168	-40.2196	9.18595	0.215333	hsa.mir.30c.1	1
4.35173	-2.57983	11.2833	0.21557	hsa.miR.744.5p	1
0.04193	-0.02571	0.10957	0.221372	hsa.miR.423.5p	1
5.94931	-3.83195	15.7306	0.230106	hsa.miR.374a.5p	1
-8.09771	-21.7767	5.58128	0.242703	hsa.let.7f.1.3p	1
15.9496	-11.5694	43.4685	0.252635	hsa.miR.4429	1
-3.96535	-10.8541	2.9234	0.255867	hsa.miR.574.5p	1
1.065	-0.80052	2.93052	0.259775	hsa.miR.103a.3p	1
-13.1886	-36.4329	10.0557	0.262685	hsa.miR.190b	1
0.17375	-0.13392	0.48142	0.264913	hsa.miR.143.3p	1
-0.02717	-0.07535	0.02101	0.265542	hsa.miR.30d.5p	1
22.0618	-17.8854	62.0091	0.275525	hsa.mir.320a	1
-2.7489	-7.72649	2.22869	0.275541	hsa.miR.941	1
-0.06001	-0.17027	0.05026	0.28254	hsa.miR.375	1
-2.5791	-7.35027	2.19208	0.285773	hsa.miR.574.3p	1
0.33864	-0.29342	0.9707	0.290033	hsa.miR.26b.5p	1
0.78859	-0.69053	2.26771	0.292388	hsa.miR.532.5p	1
7.9503	-7.52958	23.4302	0.310347	hsa.miR.1307.5p	1
0.4275	-0.40732	1.26231	0.311759	hsa.miR.140.3p	1
-11.2013	-33.1266	10.724	0.312886	hsa.miR.324.3p	1
0.17237	-0.16571	0.51045	0.313857	hsa.miR.101.3p	1
0.4937	-0.48603	1.47344	0.319497	hsa.miR.629.5p	1
0.02448	-0.02445	0.07341	0.323013	hsa.let.7f.5p	1
9.26831	-9.32997	27.8666	0.32485	hsa.miR.181d.5p	1
-8.85765	-26.6427	8.92736	0.325142	hsa.miR.1301.3p	1
0.01825	-0.0185	0.055	0.32647	hsa.let.7b.5p	1
-4.66825	-14.1011	4.76455	0.32819	hsa.miR.1260b	1
-7.74596	-23.6248	8.13285	0.335119	hsa.miR.331.3p	1
-0.94165	-3.03081	1.14751	0.372976	hsa.let.7d.3p	1
3.22828	-4.01929	10.4758	0.378602	hsa.let.7a.3p	1
-4.33553	-14.2393	5.56829	0.386827	hsa.miR.29c.5p	1
5.25454	-7.16246	17.6715	0.402786	hsa.miR.502.3p	1
0.69147	-0.94275	2.32569	0.402847	hsa.miR.128.3p	1
9.68423	-13.3541	32.7226	0.405917	hsa.miR.194.5p	1
3.67966	-5.18796	12.5473	0.411949	hsa.miR.16.2.3p	1
-0.00968	-0.03341	0.01405	0.419997	hsa.let.7g.5p	1
-1.24212	-4.36531	1.88107	0.431583	hsa.miR.374b.5p	1
1.9266	-2.96538	6.81857	0.436074	hsa.miR.93.5p	1
-5.83041	-20.668	9.0072	0.437097	hsa.miR.598.3p	1
0.77038	-1.20102	2.74178	0.439624	hsa.miR.23b.3p	1
-0.01071	-0.03822	0.0168	0.441416	hsa.miR.146b.5p	1
-0.8212	-2.95122	1.30881	0.445761	hsa.miR.98.5p	1
-4.94898	-17.9185	8.02054	0.450426	hsa.miR.1287.5p	1
7.57221	-13.0863	28.2308	0.468428	hsa.miR.130b.3p	1
-0.07455	-0.2966	0.14751	0.506551	hsa.miR.151a.3p	1
0.15441	-0.30982	0.61863	0.510481	hsa.miR.141.3p	1
3.68729	-7.473	14.8476	0.513296	hsa.miR.195.3p	1
3.95798	-8.19202	16.108	0.519208	hsa.miR.660.5p	1
-0.16763	-0.68428	0.34902	0.520878	hsa.miR.148b.3p	1
1.03406	-2.15728	4.2254	0.521436	hsa.miR.185.5p	1
-4.61805	-19.2373	10.0012	0.531921	hsa.miR.147b	1
0.26676	-0.60424	1.13777	0.544457	hsa.miR.100.5p	1
-2.91636	-12.5402	6.70752	0.548712	hsa.miR.199a.3p.hsa.miR.199b.3p	1
1.34224	-3.14313	5.8276	0.553706	hsa.miR.335.5p	1
-0.75371	-3.3058	1.79838	0.558899	hsa.miR.146b.3p	1
-4.14919	-18.584	10.2856	0.569427	hsa.miR.365b.5p	1
2.72194	-7.08892	12.5328	0.582914	hsa.miR.107	1
0.12214	-0.32275	0.56702	0.58686	hsa.miR.24.3p	1
-1.15041	-5.4694	3.16859	0.598031	hsa.miR.196a.5p	1
3.5624	-9.84379	16.9686	0.598898	hsa.miR.339.5p	1
-4.30839	-20.6312	12.0144	0.601343	hsa.miR.221.5p	1
0.16401	-0.46237	0.79039	0.604246	hsa.miR.193a.5p	1
0.19875	-0.58822	0.98573	0.617113	hsa.miR.30c.5p	1
-2.561	-12.7471	7.62508	0.61869	hsa.miR.339.3p	1
-0.0645	-0.3263	0.1973	0.625757	hsa.miR.378a.3p	1
-0.01358	-0.06894	0.04177	0.627144	hsa.let.7i.5p	1
0.01653	-0.05089	0.08394	0.627466	hsa.miR.146a.5p	1
4.50185	-14.706	23.7097	0.642644	hsa.miR.330.3p	1
-0.37072	-1.95972	1.21828	0.644165	hsa.miR.181b.5p	1
-3.01121	-15.9898	9.96738	0.645994	hsa.miR.17.5p	1
-2.45438	-13.2441	8.33538	0.652455	hsa.miR.7706	1
0.45591	-1.58012	2.49194	0.657527	hsa.miR.221.3p	1
-0.20919	-1.18949	0.77111	0.672658	hsa.miR.30e.5p	1
3.2366	-12.0861	18.5593	0.675781	hsa.miR.885.3p	1
-8.61147	-49.6542	32.4313	0.677824	hsa.miR.378f	1
-2.76386	-15.9509	10.4231	0.678153	hsa.miR.30d.3p	1
-0.34711	-2.02327	1.32905	0.681783	hsa.miR.4443	1
2.10253	-8.13108	12.3361	0.684153	hsa.miR.425.3p	1
0.01578	-0.06139	0.09296	0.685549	hsa.miR.99a.5p	1
-1.81319	-10.7716	7.1452	0.688594	hsa.miR.328.3p	1
0.41624	-1.73035	2.56283	0.701008	hsa.miR.193a.3p	1
-1.25517	-7.9151	5.40476	0.709004	hsa.miR.106b.3p	1
0.09307	-0.41509	0.60123	0.716848	hsa.miR.29a.3p	1
-0.03258	-0.21694	0.15179	0.726418	hsa.miR.30b.5p	1
-0.00869	-0.05862	0.04123	0.730211	hsa.miR.30a.5p	1
-1.13638	-7.91351	5.64076	0.739846	hsa.miR.664a.5p	1
-2.55731	-18.3679	13.2533	0.748728	hsa.miR.378c	1
-0.58535	-4.30227	3.13156	0.755132	hsa.miR.7.5p	1
2.29738	-12.4075	17.0023	0.757015	hsa.miR.148b.5p	1
-0.05762	-0.45798	0.34275	0.775636	hsa.miR.23a.3p	1
0.11229	-0.67656	0.90114	0.778013	hsa.miR.125a.5p	1
-0.44096	-3.64908	2.76716	0.785449	hsa.miR.16.5p	1
1.23519	-7.82572	10.2961	0.78717	hsa.miR.125a.3p	1
0.18953	-1.21069	1.58976	0.788636	hsa.miR.152.3p	1
-1.27382	-10.9426	8.39498	0.794147	hsa.miR.425.5p	1
-14.8126	-128.699	99.074	0.796714	hsa.miR.378i	1
3.2566	-23.993	30.5062	0.812886	hsa.mir.30c.2	1
0.71073	-5.37267	6.79413	0.817004	hsa.miR.29c.3p	1
0.58405	-4.81079	5.97889	0.830211	hsa.miR.218.5p	1
1.35238	-11.7868	14.4916	0.838456	hsa.miR.511.3p	1
-0.76531	-8.21737	6.68675	0.838811	hsa.miR.452.5p	1
-0.00339	-0.03719	0.0304	0.842445	hsa.miR.200a.3p	1
-0.08643	-1.04032	0.86745	0.857561	hsa.miR.125b.5p	1
-1.80041	-22.5478	18.947	0.863527	hsa.miR.15b.5p	1
-0.49459	-6.95142	5.96224	0.879401	hsa.miR.3168	1
-1.10254	-15.5158	13.3107	0.879564	hsa.miR.210.3p	1
-1.51017	-21.4301	18.4098	0.880632	hsa.miR.196b.5p	1
0.13344	-1.63026	1.89714	0.880868	hsa.miR.340.5p	1
-0.03439	-0.51605	0.44727	0.887523	hsa.miR.223.3p	1
0.04497	-0.64194	0.73188	0.896813	hsa.miR.99b.5p	1
1.9625	-29.2813	33.2063	0.900982	hsa.miR.378e	1
-0.098	-1.79109	1.59509	0.908718	hsa.miR.186.5p	1
-1.22988	-23.0436	20.5838	0.911075	hsa.miR.378g	1
-0.00991	-0.19532	0.17549	0.915669	hsa.miR.22.3p	1
-0.28823	-5.79128	5.21482	0.917368	hsa.miR.652.3p	1
-0.86884	-18.3548	16.6171	0.921595	hsa.miR.769.5p	1
0.05537	-1.44928	1.56003	0.941887	hsa.miR.223.5p	1
-0.12167	-3.72007	3.47673	0.9466	hsa.miR.200b.5p	1
0.23751	-7.1416	7.61662	0.949161	hsa.miR.106b.5p	1
-0.5631	-19.7472	18.6211	0.953634	hsa.miR.760	1
-0.21305	-9.55784	9.13173	0.963977	hsa.miR.6510.3p	1
-0.00965	-0.47691	0.45762	0.967378	hsa.miR.27a.5p	1
-0.08907	-8.09501	7.91687	0.982417	hsa.miR.19b.3p	1
0.00129	-0.95105	0.95362	0.997861	hsa.miR.499a.5p	1

## Sheet: 6'SL
Supplemental Table 3. Results of multivariable linear regression estimating the association between individual EV-miRNA concentrations with HMO summary measures and concentrations. Models adjusted for technical covariates (i.e., proportion of rRNA, volume of skim milk) as well as days postpartum, breast milk collection time, and breast feedings per day.
Beta Estimate	95% Confidence Interval Lower	95% Confidence Interval Upper	p	EV-miRNA	pbh
0.60461	0.35129	0.85792	7.8278e-06	hsa.miR.92a.3p	0.0312329
-0.01904	-0.02811	-0.00996	7.08326e-05	hsa.miR.21.5p	0.141311
0.68859	0.34248	1.03471	0.000152985	hsa.miR.125a.5p	0.172778
-1.50455	-2.28109	-0.72801	0.000220381	hsa.miR.340.5p	0.172778
1.47284	0.7073	2.23839	0.000242217	hsa.miR.3615	0.172778
0.43542	0.20623	0.66462	0.00028611	hsa.miR.423.3p	0.172778
-0.31606	-0.48317	-0.14896	0.000303119	hsa.miR.27a.3p	0.172778
0.55284	0.24772	0.85797	0.000519387	hsa.miR.99b.5p	0.211764
-6.56659	-10.196	-2.93712	0.000528559	hsa.miR.500a.3p	0.211764
-0.67136	-1.04459	-0.29814	0.000566544	hsa.miR.140.3p	0.211764
7.14296	3.15484	11.1311	0.000596516	hsa.miR.328.3p	0.211764
0.50857	0.22304	0.79409	0.000636884	hsa.miR.183.5p	0.211764
1.60095	0.66227	2.53962	0.00104242	hsa.let.7d.3p	0.319943
3.82183	1.52113	6.12252	0.00138286	hsa.miR.125b.2.3p	0.368178
2.67506	1.06018	4.28995	0.00142411	hsa.miR.200b.5p	0.368178
0.08224	0.03242	0.13206	0.0014764	hsa.miR.375	0.368178
-0.51451	-0.83176	-0.19725	0.0017701	hsa.miR.27b.3p	0.415452
-0.31545	-0.51653	-0.11437	0.00245165	hsa.miR.24.3p	0.54345
-8.44415	-13.9513	-2.937	0.00303636	hsa.miR.660.5p	0.596274
-0.23561	-0.38936	-0.08185	0.00305417	hsa.miR.101.3p	0.596274
-8.59964	-14.2396	-2.95972	0.0031951	hsa.miR.502.3p	0.596274
-3.78591	-6.27666	-1.29515	0.00328773	hsa.miR.652.3p	0.596274
-3.64286	-6.08964	-1.19609	0.00395219	hsa.miR.218.5p	0.685618
-2.1163	-3.56937	-0.66323	0.00477361	hsa.miR.185.5p	0.793612
-0.04417	-0.07487	-0.01348	0.00527859	hsa.miR.146a.5p	0.842462
-5.39827	-9.19525	-1.60129	0.00582539	hsa.miR.20a.5p	0.867263
0.90986	0.26931	1.55042	0.0058687	hsa.miR.3182	0.867263
-0.40205	-0.69212	-0.11198	0.00712449	hsa.miR.26b.5p	1
-0.03014	-0.05263	-0.00764	0.00920579	hsa.let.7f.5p	1
-2.2421	-3.94467	-0.53952	0.0104202	hsa.miR.7.5p	1
4.75066	1.08677	8.41456	0.0116195	hsa.let.7b.3p	1
1.18977	0.26666	2.11287	0.0121096	hsa.miR.335.3p	1
-1.8886	-3.36054	-0.41666	0.0124887	hsa.miR.16.5p	1
-8.55806	-15.2809	-1.83526	0.0131731	hsa.miR.147b	1
-7.55368	-13.5181	-1.58928	0.0136343	hsa.miR.17.5p	1
-1.18318	-2.11887	-0.24749	0.0137755	hsa.miR.221.3p	1
-0.05341	-0.09614	-0.01068	0.014867	hsa.miR.26a.5p	1
-4.57686	-8.25597	-0.89775	0.0153324	hsa.miR.19b.3p	1
-2.73496	-4.99438	-0.47554	0.0182229	hsa.miR.93.5p	1
-0.53873	-0.99273	-0.08474	0.0205599	hsa.miR.629.5p	1
3.48117	0.50257	6.45978	0.022491	hsa.miR.3168	1
7.72734	1.0539	14.4008	0.0237303	hsa.miR.365b.5p	1
1.50534	0.1973	2.81338	0.0245757	hsa.miR.885.5p	1
-0.24378	-0.45971	-0.02785	0.0273552	hsa.miR.27a.5p	1
-0.96976	-1.83843	-0.1011	0.0290743	hsa.miR.103a.3p	1
-2.30752	-4.3861	-0.22893	0.0299633	hsa.miR.335.5p	1
-0.69115	-1.32758	-0.05471	0.0336296	hsa.miR.155.5p	1
4.38795	0.31085	8.46505	0.0352114	hsa.miR.92b.3p	1
-0.61781	-1.20551	-0.03011	0.0395789	hsa.miR.30e.3p	1
1.23685	0.03369	2.44002	0.0440466	hsa.miR.197.3p	1
-0.02619	-0.05193	-0.00045	0.0461909	hsa.let.7i.5p	1
4.41369	0.07378	8.7536	0.0463084	hsa.miR.6510.3p	1
-6.55424	-13.2598	0.15133	0.0552854	hsa.miR.210.3p	1
-6.15203	-12.4977	0.19363	0.0572557	hsa.miR.30c.2.3p	1
-4.3864	-8.97681	0.20401	0.060853	hsa.miR.374a.5p	1
4.74344	-0.28833	9.77521	0.064341	hsa.miR.7706	1
-0.6448	-1.3384	0.0488	0.068052	hsa.miR.532.5p	1
-0.65031	-1.35166	0.05104	0.0687574	hsa.miR.223.5p	1
0.02092	-0.00169	0.04353	0.0693789	hsa.miR.30d.5p	1
-8.86793	-18.5285	0.7926	0.0715253	hsa.miR.130b.3p	1
-7.95421	-16.6746	0.76617	0.0733071	hsa.miR.181d.5p	1
1.20854	-0.11924	2.53632	0.0739103	hsa.miR.365a.3p.hsa.miR.365b.3p	1
-6.05877	-12.776	0.65849	0.0765125	hsa.miR.96.5p	1
0.11876	-0.01629	0.25382	0.0840467	hsa.miR.10a.5p	1
0.59473	-0.08537	1.27484	0.0857644	hsa.miR.193b.3p	1
2.76556	-0.40167	5.9328	0.0862223	hsa.miR.664a.5p	1
-0.01527	-0.03277	0.00223	0.0864237	hsa.let.7a.5p	1
-2.34076	-5.05775	0.37624	0.0904302	hsa.miR.150.5p	1
-6.32027	-13.7138	1.07331	0.0929212	hsa.miR.378c	1
9.90024	-1.74536	21.5458	0.0947061	hsa.mir.30c.1	1
-2.38886	-5.23444	0.45672	0.0988411	hsa.miR.29c.3p	1
-0.5905	-1.31743	0.13644	0.110089	hsa.let.7d.5p	1
-0.37262	-0.83193	0.0867	0.110548	hsa.miR.30e.5p	1
4.65855	-1.15683	10.4739	0.115025	hsa.miR.184	1
-0.17145	-0.38945	0.04655	0.121708	hsa.miR.141.3p	1
-0.62338	-1.41662	0.16987	0.121992	hsa.miR.186.5p	1
-2.65151	-6.06241	0.75939	0.126025	hsa.let.7a.3p	1
-0.11246	-0.25765	0.03272	0.127355	hsa.miR.143.3p	1
-14.4985	-33.3468	4.34983	0.129991	hsa.mir.320a	1
4.34111	-1.37062	10.0528	0.134581	hsa.miR.671.3p	1
-3.40762	-7.92997	1.11473	0.137919	hsa.miR.199a.3p.hsa.miR.199b.3p	1
0.00104	-0.00034	0.00243	0.138136	hsa.miR.148a.3p	1
-2.44633	-5.7003	0.80764	0.138803	hsa.miR.574.5p	1
-6.08369	-14.2878	2.12037	0.144204	hsa.miR.769.5p	1
1.44105	-0.50404	3.38613	0.14457	hsa.miR.484	1
0.07713	-0.02731	0.18157	0.145829	hsa.miR.151a.3p	1
-3.40482	-8.01575	1.20612	0.145882	hsa.miR.107	1
0.23695	-0.08482	0.55872	0.146974	hsa.miR.224.5p	1
-0.85949	-2.06003	0.34104	0.158417	hsa.miR.146b.3p	1
-0.71247	-1.71597	0.29102	0.161855	hsa.miR.98.5p	1
0.01214	-0.00521	0.0295	0.167951	hsa.let.7b.5p	1
-4.11969	-10.0411	1.80173	0.170362	hsa.miR.195.5p	1
-2.22268	-5.4587	1.01334	0.175821	hsa.miR.501.3p	1
-3.37268	-8.32161	1.57625	0.179181	hsa.miR.361.5p	1
-0.15069	-0.37721	0.07582	0.189659	hsa.miR.223.3p	1
-1.88147	-4.71078	0.94785	0.18984	hsa.miR.342.3p	1
-0.01056	-0.02646	0.00533	0.190207	hsa.miR.200a.3p	1
-9.80396	-25.1695	5.56162	0.208245	hsa.mir.320b.1	1
-6.46146	-16.7297	3.80676	0.214518	hsa.miR.378g	1
0.57865	-0.34307	1.50037	0.215585	hsa.miR.148a.5p	1
1.22337	-0.76414	3.21088	0.224612	hsa.miR.99b.3p	1
0.13486	-0.09351	0.36323	0.243861	hsa.miR.191.5p	1
-2.67539	-7.23312	1.88234	0.24666	hsa.miR.425.5p	1
0.17196	-0.12368	0.46759	0.250959	hsa.miR.193a.5p	1
0.26031	-0.18934	0.70996	0.253175	hsa.miR.125b.5p	1
1.72027	-1.30777	4.74832	0.262081	hsa.miR.187.3p	1
-0.1338	-0.37359	0.106	0.270633	hsa.miR.29a.3p	1
0.11392	-0.09165	0.31949	0.273895	hsa.miR.182.5p	1
-1.73678	-4.88004	1.40648	0.275294	hsa.miR.106b.3p	1
-0.1039	-0.29281	0.08501	0.277486	hsa.miR.23a.3p	1
-5.11403	-14.4738	4.24574	0.280644	hsa.miR.135a.5p	1
-1.49782	-4.27743	1.28178	0.287278	hsa.miR.203a.3p	1
-0.13118	-0.37548	0.11312	0.288958	hsa.miR.148b.3p	1
-0.06596	-0.18965	0.05772	0.292233	hsa.miR.378a.3p	1
-0.29365	-0.85243	0.26513	0.299305	hsa.miR.205.5p	1
-6.75539	-20.0246	6.51384	0.314569	hsa.mir.320b.2	1
-1.79071	-5.30942	1.728	0.31475	hsa.miR.452.5p	1
-1.42105	-4.22042	1.37832	0.315961	hsa.miR.192.5p	1
0.39092	-0.3836	1.16545	0.318725	hsa.miR.128.3p	1
-3.76381	-11.2314	3.70373	0.319395	hsa.miR.28.5p	1
4.55697	-4.52269	13.6366	0.321438	hsa.miR.330.3p	1
-3.08293	-9.2257	3.05984	0.321447	hsa.miR.1287.5p	1
-0.22512	-0.67477	0.22453	0.322617	hsa.miR.499a.5p	1
-1.03235	-3.10151	1.03682	0.324292	hsa.miR.320d	1
1.11625	-1.15112	3.38362	0.330708	hsa.miR.574.3p	1
-4.77938	-14.5797	5.02093	0.335257	hsa.miR.15b.5p	1
-4.54506	-13.9551	4.86494	0.339886	hsa.miR.196b.5p	1
7.10135	-7.65794	21.8606	0.341739	hsa.miR.378e	1
-3.11041	-9.62104	3.40022	0.345145	hsa.let.7f.1.3p	1
-0.7054	-2.18583	0.77503	0.346412	hsa.miR.374b.5p	1
-3.60587	-11.3298	4.11808	0.356211	hsa.miR.221.5p	1
-0.04013	-0.12776	0.04749	0.365318	hsa.miR.22.3p	1
-0.54322	-1.73053	0.64408	0.365846	hsa.miR.1246	1
0.16646	-0.20604	0.53895	0.377073	hsa.miR.30c.5p	1
-2.802	-9.14909	3.54508	0.382844	hsa.miR.339.5p	1
5.66945	-7.21636	18.5553	0.384441	hsa.mir.30c.2	1
2.33712	-3.09629	7.77053	0.395118	hsa.miR.326	1
-0.00484	-0.0161	0.00643	0.395801	hsa.let.7g.5p	1
-1.49717	-4.98632	1.99199	0.396264	hsa.miR.106b.5p	1
0.01565	-0.02087	0.05217	0.39693	hsa.miR.99a.5p	1
-0.49945	-1.67098	0.67209	0.399312	hsa.miR.222.3p	1
-1.59364	-5.37277	2.1855	0.404426	hsa.miR.378d	1
-0.38329	-1.31884	0.55225	0.417872	hsa.miR.23b.3p	1
1.6813	-2.52945	5.89205	0.429762	hsa.miR.16.2.3p	1
21.1831	-32.7202	75.0864	0.437055	hsa.miR.378i	1
0.02836	-0.04498	0.10171	0.444373	hsa.miR.511.5p	1
-0.1393	-0.50498	0.22639	0.451213	hsa.miR.320b	1
0.21599	-0.35232	0.78431	0.452233	hsa.miR.1307.3p	1
-0.40413	-1.46881	0.66055	0.452806	hsa.miR.320c	1
-0.00481	-0.01787	0.00825	0.466354	hsa.miR.146b.5p	1
1.65042	-2.83805	6.13889	0.467024	hsa.miR.1260b	1
-0.0083	-0.03195	0.01536	0.487723	hsa.miR.30a.5p	1
-3.62353	-14.0793	6.8322	0.492954	hsa.miR.340.3p	1
-2.14394	-8.40977	4.12189	0.498441	hsa.miR.421	1
1.906	-3.87086	7.68286	0.513877	hsa.miR.181a.3p	1
-2.46238	-10.0217	5.09695	0.519233	hsa.miR.331.3p	1
3.20797	-6.77307	13.189	0.524794	hsa.miR.24.2.5p	1
-2.15989	-9.12971	4.80993	0.53972	hsa.miR.148b.5p	1
0.00949	-0.02283	0.04181	0.561166	hsa.miR.423.5p	1
-0.18277	-0.82509	0.45955	0.57331	hsa.let.7e.5p	1
-1.84243	-8.3957	4.71084	0.577899	hsa.miR.2110	1
-0.20237	-0.95088	0.54614	0.592554	hsa.miR.361.3p	1
1.83309	-5.22377	8.88994	0.607119	hsa.miR.598.3p	1
-0.07982	-0.39289	0.23324	0.613755	hsa.miR.429	1
0.01579	-0.04658	0.07815	0.616323	hsa.miR.200c.3p	1
-0.16497	-0.82905	0.49911	0.622884	hsa.miR.152.3p	1
0.02091	-0.06656	0.10838	0.636057	hsa.miR.30b.5p	1
0.59959	-1.97414	3.17331	0.644643	hsa.miR.345.5p	1
-0.5943	-3.16022	1.97162	0.646563	hsa.mir.378c	1
0.54873	-1.91485	3.01232	0.659219	hsa.miR.181a.2.3p	1
0.09075	-0.34124	0.52274	0.677458	hsa.miR.200a.5p	1
1.73475	-6.74564	10.2151	0.685451	hsa.miR.1301.3p	1
1.28124	-5.04509	7.60757	0.688412	hsa.miR.589.5p	1
0.47727	-1.89916	2.8537	0.690877	hsa.miR.941	1
-0.01153	-0.07595	0.05289	0.722971	hsa.miR.200b.3p	1
-0.07175	-0.47791	0.33441	0.726472	hsa.miR.30a.3p	1
1.8462	-8.61373	12.3061	0.726699	hsa.miR.324.3p	1
-0.07262	-0.48666	0.34143	0.72836	hsa.miR.100.5p	1
0.05211	-0.2557	0.35991	0.737444	hsa.miR.25.3p	1
-0.16594	-1.1466	0.81472	0.737555	hsa.miR.22.5p	1
1.51473	-7.58697	10.6164	0.741722	hsa.miR.760	1
0.84325	-4.46432	6.15082	0.753036	hsa.miR.195.3p	1
0.76374	-4.07575	5.60324	0.754633	hsa.miR.339.3p	1
1.13596	-6.14114	8.41307	0.757213	hsa.miR.885.3p	1
-0.11494	-0.86977	0.63989	0.762985	hsa.miR.181b.5p	1
-0.00647	-0.0511	0.03816	0.774	hsa.miR.320a	1
-1.82157	-14.9745	11.3314	0.783866	hsa.miR.4429	1
-1.41876	-12.3932	9.55572	0.797917	hsa.miR.194.5p	1
0.52642	-3.58291	4.63576	0.799713	hsa.miR.664a.3p	1
-0.79291	-7.02953	5.4437	0.80119	hsa.miR.511.3p	1
-0.22918	-2.28207	1.8237	0.824999	hsa.miR.196a.5p	1
-1.91654	-21.4146	17.5816	0.845634	hsa.miR.378f	1
-0.5881	-6.85292	5.67672	0.852493	hsa.miR.30d.3p	1
-0.00938	-0.11146	0.0927	0.855567	hsa.let.7c.5p	1
0.02635	-0.26446	0.31717	0.857551	hsa.miR.181a.5p	1
0.59651	-6.79288	7.98589	0.872961	hsa.miR.1307.5p	1
0.3494	-4.37102	5.06982	0.883435	hsa.miR.29c.5p	1
0.2325	-3.08566	3.55066	0.889613	hsa.miR.744.5p	1
0.05199	-0.74438	0.84835	0.897112	hsa.miR.4443	1
-0.27938	-4.58206	4.02331	0.89766	hsa.miR.125a.3p	1
0.29518	-4.56693	5.15728	0.904279	hsa.miR.425.3p	1
0.4025	-6.44306	7.24807	0.90728	hsa.miR.576.5p	1
0.50416	-9.11229	10.1206	0.917288	hsa.miR.1303	1
0.29689	-5.5116	6.10538	0.919354	hsa.miR.29b.3p	1
0.10784	-2.05278	2.26845	0.921245	hsa.miR.193b.5p	1
-0.4326	-11.5434	10.6782	0.938523	hsa.miR.190b	1
-0.03424	-1.05406	0.98559	0.946978	hsa.miR.193a.3p	1
0.01848	-0.62626	0.66322	0.954719	hsa.miR.1299	1
-0.03066	-1.18662	1.12531	0.958103	hsa.miR.28.3p	1
-0.01927	-2.03786	1.99933	0.984916	hsa.miR.342.5p	1

## Sheet: DFLac
Supplemental Table 3. Results of multivariable linear regression estimating the association between individual EV-miRNA concentrations with HMO summary measures and concentrations. Models adjusted for technical covariates (i.e., proportion of rRNA, volume of skim milk) as well as days postpartum, breast milk collection time, and breast feedings per day.
Beta Estimate	95% Confidence Interval Lower	95% Confidence Interval Upper	p	EV-miRNA	pbh
1.11664	0.55324	1.68005	0.000161348	hsa.let.7e.5p	0.643781
10.1297	4.37173	15.8876	0.000735666	hsa.miR.30c.2.3p	0.943371
-0.87781	-1.38594	-0.36967	0.000904769	hsa.miR.1307.3p	0.943371
0.04834	0.01937	0.07731	0.00131947	hsa.miR.423.5p	0.943371
8.60474	3.42066	13.7888	0.00139446	hsa.miR.181a.3p	0.943371
4.85059	1.92347	7.77772	0.0014186	hsa.miR.501.3p	0.943371
0.81705	0.3125	1.3216	0.00179651	hsa.miR.205.5p	1
3.48209	1.26135	5.70284	0.00246327	hsa.miR.181a.2.3p	1
13.4364	4.03417	22.8385	0.00558667	hsa.miR.378g	1
1.32639	0.35317	2.29962	0.00810362	hsa.miR.320c	1
-0.01625	-0.02819	-0.00431	0.00820998	hsa.miR.146b.5p	1
0.05417	0.01341	0.09494	0.00975647	hsa.miR.320a	1
7.55442	1.85797	13.2509	0.00990976	hsa.miR.511.3p	1
7.10439	1.7192	12.4896	0.0102882	hsa.miR.184	1
-0.03067	-0.05477	-0.00658	0.0131521	hsa.let.7i.5p	1
3.25945	0.69837	5.82053	0.0131943	hsa.miR.203a.3p	1
0.4211	0.08487	0.75733	0.0146762	hsa.miR.320b	1
0.82416	0.13507	1.51326	0.0196118	hsa.miR.361.3p	1
7.98477	1.18455	14.785	0.021886	hsa.miR.1307.5p	1
10.0992	1.42733	18.771	0.0229583	hsa.miR.135a.5p	1
2.26321	0.27147	4.25495	0.0263941	hsa.miR.193b.5p	1
0.01859	0.00219	0.03499	0.0267544	hsa.let.7a.5p	1
1.20528	0.13944	2.27113	0.0271084	hsa.miR.28.3p	1
-1.27327	-2.40822	-0.13832	0.0283125	hsa.miR.197.3p	1
0.12851	0.01371	0.24331	0.0286519	hsa.miR.378a.3p	1
0.13975	0.013	0.26651	0.0310773	hsa.miR.10a.5p	1
-1.79384	-3.42387	-0.16381	0.0313823	hsa.miR.7.5p	1
-3.34424	-6.40957	-0.2789	0.0328379	hsa.miR.744.5p	1
0.10083	0.00643	0.19524	0.0365854	hsa.let.7c.5p	1
-5.69485	-11.0427	-0.34702	0.0371391	hsa.miR.671.3p	1
4.58689	0.27234	8.90144	0.0374475	hsa.miR.107	1
5.5789	0.20057	10.9572	0.04221	hsa.miR.29b.3p	1
-2.27383	-4.47654	-0.07112	0.0431906	hsa.miR.941	1
-2.83463	-5.66197	-0.00729	0.0494241	hsa.miR.187.3p	1
-0.068	-0.13625	0.00024	0.050807	hsa.miR.511.5p	1
-1.23645	-2.49041	0.01751	0.0532178	hsa.miR.365a.3p.hsa.miR.365b.3p	1
6.8532	-0.11579	13.8222	0.0538471	hsa.miR.378c	1
8.91194	-0.21792	18.0418	0.055604	hsa.miR.130b.3p	1
-4.91838	-9.98324	0.14648	0.0568558	hsa.miR.326	1
-6.14304	-12.4976	0.21152	0.057957	hsa.miR.210.3p	1
-0.0206	-0.04199	0.00079	0.0588578	hsa.miR.30d.5p	1
-6.82771	-14.0398	0.38444	0.0632391	hsa.miR.221.5p	1
-1.31986	-2.73167	0.09195	0.0665451	hsa.miR.185.5p	1
4.60731	-0.33067	9.54528	0.067071	hsa.miR.195.3p	1
-0.19943	-0.41339	0.01453	0.0673441	hsa.miR.191.5p	1
-7.29427	-15.1898	0.60124	0.0697553	hsa.miR.1301.3p	1
2.00018	-0.16732	4.16769	0.0700669	hsa.miR.93.5p	1
-0.20889	-0.43828	0.02049	0.0737683	hsa.miR.423.3p	1
-0.80471	-1.69441	0.085	0.0757169	hsa.miR.335.3p	1
45.2497	-5.10658	95.6059	0.0776031	hsa.miR.378i	1
-5.69063	-12.0663	0.68509	0.0795854	hsa.miR.576.5p	1
-0.67996	-1.4482	0.08829	0.0820932	hsa.miR.3615	1
10.8161	-1.44291	23.0752	0.0830428	hsa.miR.4429	1
-2.56753	-5.51654	0.38147	0.0871232	hsa.miR.106b.3p	1
-0.24625	-0.53875	0.04626	0.0979111	hsa.miR.429	1
0.36159	-0.07494	0.79812	0.103344	hsa.miR.629.5p	1
10.307	-2.14907	22.7631	0.103696	hsa.mir.320b.2	1
0.18394	-0.0415	0.40939	0.108535	hsa.miR.29a.3p	1
0.45637	-0.10552	1.01827	0.110134	hsa.miR.30e.3p	1
0.5573	-0.13136	1.24596	0.111413	hsa.let.7d.5p	1
13.9293	-3.91807	31.7766	0.12454	hsa.mir.320a	1
-0.60449	-1.38762	0.17864	0.128681	hsa.miR.340.5p	1
-0.29852	-0.68602	0.08899	0.129434	hsa.miR.100.5p	1
6.55731	-1.98169	15.0963	0.13063	hsa.miR.330.3p	1
-7.8435	-18.241	2.55397	0.137476	hsa.miR.190b	1
-0.1453	-0.33897	0.04836	0.139598	hsa.miR.182.5p	1
2.39185	-0.84303	5.62674	0.145358	hsa.let.7a.3p	1
0.01611	-0.00575	0.03798	0.146652	hsa.let.7f.5p	1
-0.82221	-1.95916	0.31473	0.154289	hsa.miR.146b.3p	1
-0.2002	-0.48564	0.08523	0.166942	hsa.miR.183.5p	1
2.89597	-1.26265	7.05459	0.169967	hsa.miR.6510.3p	1
0.01137	-0.00508	0.02781	0.173155	hsa.let.7b.5p	1
-0.46111	-1.13088	0.20866	0.174824	hsa.miR.223.5p	1
2.40102	-1.15756	5.95961	0.183505	hsa.miR.378d	1
12.3412	-5.9525	30.6349	0.183569	hsa.miR.378f	1
0.44677	-0.21593	1.10948	0.183859	hsa.miR.532.5p	1
-0.62586	-1.56038	0.30865	0.18674	hsa.let.7d.3p	1
1.25936	-0.63468	3.1534	0.189894	hsa.miR.342.5p	1
0.24962	-0.13185	0.63109	0.196947	hsa.miR.30a.3p	1
-2.56213	-6.4838	1.35954	0.197653	hsa.miR.92b.3p	1
-0.26436	-0.67024	0.14152	0.199017	hsa.miR.200a.5p	1
-0.11302	-0.29158	0.06555	0.211908	hsa.miR.23a.3p	1
0.47273	-0.27524	1.2207	0.212536	hsa.miR.4443	1
-0.59751	-1.55031	0.35528	0.216077	hsa.miR.98.5p	1
0.02574	-0.01574	0.06722	0.220839	hsa.miR.26a.5p	1
-0.2127	-0.56481	0.1394	0.233272	hsa.miR.125a.5p	1
-5.26708	-14.1582	3.62405	0.242374	hsa.miR.196b.5p	1
-5.02064	-13.5838	3.54248	0.247212	hsa.miR.760	1
-0.12114	-0.32974	0.08745	0.251684	hsa.miR.27a.5p	1
-0.72663	-1.99173	0.53846	0.256899	hsa.miR.885.5p	1
-0.12308	-0.33817	0.09201	0.25867	hsa.miR.223.3p	1
-2.70729	-7.53174	2.11715	0.267923	hsa.miR.7706	1
-0.34865	-0.97722	0.27991	0.273453	hsa.miR.3182	1
0.60731	-0.49958	1.71419	0.278659	hsa.miR.222.3p	1
-0.77541	-2.20954	0.65871	0.285658	hsa.miR.16.5p	1
-0.16112	-0.4682	0.14597	0.300079	hsa.miR.99b.5p	1
2.89387	-2.67883	8.46657	0.305034	hsa.miR.502.3p	1
-1.57897	-4.68144	1.52349	0.314721	hsa.miR.574.5p	1
-4.57258	-13.6323	4.48719	0.318737	hsa.miR.1303	1
-1.22198	-3.68356	1.23961	0.326712	hsa.miR.652.3p	1
0.94084	-1.01995	2.90163	0.343056	hsa.miR.320d	1
-2.83923	-8.80791	3.12946	0.347215	hsa.miR.589.5p	1
0.30643	-0.34527	0.95813	0.352776	hsa.miR.193b.3p	1
-0.01612	-0.0507	0.01845	0.356667	hsa.miR.99a.5p	1
-0.39162	-1.23245	0.4492	0.357322	hsa.miR.103a.3p	1
-0.19818	-0.6252	0.22884	0.359024	hsa.miR.125b.5p	1
-2.98318	-9.45596	3.4896	0.362357	hsa.miR.365b.5p	1
-0.14132	-0.44827	0.16563	0.362868	hsa.miR.224.5p	1
2.66193	-3.16213	8.486	0.366335	hsa.miR.1287.5p	1
-2.74333	-8.75383	3.26717	0.366998	hsa.miR.339.5p	1
-0.26809	-0.87626	0.34009	0.383552	hsa.miR.1299	1
-0.00058	-0.0019	0.00074	0.386779	hsa.miR.148a.3p	1
1.19059	-1.53448	3.91567	0.387757	hsa.miR.29c.3p	1
0.03595	-0.04667	0.11857	0.389633	hsa.miR.30b.5p	1
-1.81369	-6.13339	2.50601	0.406459	hsa.miR.199a.3p.hsa.miR.199b.3p	1
-2.9994	-10.1491	4.15034	0.406853	hsa.miR.331.3p	1
-0.11841	-0.40333	0.1665	0.411217	hsa.miR.26b.5p	1
6.03313	-8.59585	20.6621	0.414812	hsa.mir.320b.1	1
1.50205	-2.15848	5.16258	0.417153	hsa.miR.500a.3p	1
-2.41111	-8.3402	3.51798	0.421326	hsa.miR.421	1
-0.01981	-0.06954	0.02992	0.430828	hsa.miR.375	1
-0.75031	-2.64193	1.1413	0.432804	hsa.miR.99b.3p	1
-0.11416	-0.40493	0.17662	0.437508	hsa.miR.25.3p	1
-0.03249	-0.11559	0.05062	0.439459	hsa.miR.22.3p	1
0.05891	-0.09348	0.2113	0.444534	hsa.miR.101.3p	1
-1.49098	-5.37251	2.39054	0.447429	hsa.miR.664a.3p	1
3.00724	-4.83113	10.8456	0.447979	hsa.miR.769.5p	1
-0.35073	-1.27735	0.57589	0.454077	hsa.miR.22.5p	1
-0.90972	-3.32883	1.50939	0.456997	hsa.miR.218.5p	1
-0.09802	-0.36519	0.16916	0.468042	hsa.miR.92a.3p	1
-0.15456	-0.58159	0.27246	0.474006	hsa.miR.499a.5p	1
0.00374	-0.00694	0.01442	0.48865	hsa.let.7g.5p	1
-0.04534	-0.18432	0.09364	0.518594	hsa.miR.143.3p	1
3.93445	-8.29525	16.1641	0.5244	hsa.mir.30c.2	1
-0.91567	-3.81321	1.98187	0.531755	hsa.miR.3168	1
-0.08807	-0.36956	0.19341	0.535811	hsa.miR.193a.5p	1
-0.06918	-0.30158	0.16323	0.555807	hsa.miR.148b.3p	1
-0.2184	-0.95471	0.5179	0.557185	hsa.miR.128.3p	1
1.27003	-3.07133	5.61139	0.562611	hsa.miR.425.5p	1
4.08386	-9.94099	18.1087	0.564417	hsa.miR.378e	1
-0.00879	-0.03909	0.02151	0.565841	hsa.miR.146a.5p	1
-0.02854	-0.12846	0.07138	0.571886	hsa.miR.151a.3p	1
-1.29843	-5.8771	3.28025	0.574617	hsa.miR.339.3p	1
-0.17592	-0.80474	0.4529	0.579772	hsa.miR.152.3p	1
-1.02907	-4.7739	2.71577	0.586505	hsa.miR.20a.5p	1
-0.16947	-0.78654	0.44761	0.586732	hsa.miR.155.5p	1
1.80231	-4.80288	8.4075	0.589137	hsa.miR.148b.5p	1
0.016	-0.04306	0.07506	0.591792	hsa.miR.200c.3p	1
0.0855	-0.23119	0.40219	0.593077	hsa.miR.27b.3p	1
1.58984	-4.61951	7.79919	0.61227	hsa.miR.2110	1
-1.75505	-8.64218	5.13208	0.613948	hsa.miR.885.3p	1
0.23322	-0.73161	1.19804	0.632275	hsa.miR.193a.3p	1
-0.46801	-2.41068	1.47465	0.63341	hsa.miR.196a.5p	1
0.00539	-0.01705	0.02782	0.634597	hsa.miR.30a.5p	1
-0.99444	-5.25352	3.26464	0.643904	hsa.miR.1260b	1
2.28518	-7.61817	12.1885	0.647791	hsa.miR.324.3p	1
-0.17223	-0.93277	0.58831	0.653904	hsa.miR.186.5p	1
2.24542	-7.67343	12.1643	0.654014	hsa.miR.340.3p	1
1.06078	-3.66886	5.79043	0.657007	hsa.miR.361.5p	1
-0.36038	-1.97677	1.25601	0.658908	hsa.miR.200b.5p	1
-0.79255	-4.3888	2.80371	0.662597	hsa.miR.19b.3p	1
-1.38426	-8.07238	5.30385	0.681946	hsa.miR.598.3p	1
0.05544	-0.21984	0.33072	0.690049	hsa.miR.181a.5p	1
-0.47425	-2.90562	1.95712	0.699324	hsa.mir.378c	1
-1.35508	-8.4619	5.75175	0.705757	hsa.miR.28.5p	1
-1.05133	-6.89011	4.78745	0.721421	hsa.miR.17.5p	1
-0.46451	-3.07746	2.14844	0.724812	hsa.miR.150.5p	1
-0.5382	-3.58547	2.50907	0.726527	hsa.miR.664a.5p	1
0.94549	-4.52701	6.418	0.732247	hsa.miR.660.5p	1
0.37338	-1.93131	2.67808	0.748332	hsa.miR.125b.2.3p	1
-0.00149	-0.01087	0.00789	0.752778	hsa.miR.21.5p	1
-1.49919	-10.9696	7.97128	0.753902	hsa.miR.24.2.5p	1
0.41203	-2.29223	3.11629	0.762845	hsa.miR.342.3p	1
-0.99158	-7.5764	5.59323	0.765529	hsa.miR.147b	1
-0.66725	-5.13701	3.8025	0.767501	hsa.miR.29c.5p	1
0.16508	-0.96416	1.29431	0.772189	hsa.miR.1246	1
-0.008	-0.06905	0.05304	0.795136	hsa.miR.200b.3p	1
-0.2425	-2.10609	1.62108	0.796618	hsa.miR.484	1
0.022	-0.14806	0.19206	0.797814	hsa.miR.27a.3p	1
-1.05197	-9.45711	7.35318	0.804223	hsa.miR.181d.5p	1
-1.29916	-11.6949	9.09658	0.804509	hsa.miR.194.5p	1
-0.0544	-0.4955	0.3867	0.807026	hsa.miR.30e.5p	1
-0.44317	-4.03686	3.15051	0.807039	hsa.let.7b.3p	1
-0.55755	-5.16204	4.04695	0.810464	hsa.miR.425.3p	1
1.12464	-8.20344	10.4527	0.811267	hsa.miR.15b.5p	1
-0.24168	-2.2619	1.77854	0.812702	hsa.miR.335.5p	1
0.15812	-1.25071	1.56695	0.82408	hsa.miR.374b.5p	1
-0.43251	-4.4634	3.59838	0.831698	hsa.miR.328.3p	1
0.43425	-3.6408	4.50931	0.832833	hsa.miR.125a.3p	1
0.66783	-5.8048	7.14046	0.83807	hsa.miR.96.5p	1
-0.41004	-4.41149	3.59141	0.83916	hsa.miR.16.2.3p	1
0.24208	-2.1982	2.68237	0.844224	hsa.miR.345.5p	1
0.60209	-5.59423	6.7984	0.847379	hsa.let.7f.1.3p	1
0.08144	-0.79892	0.9618	0.85461	hsa.miR.148a.5p	1
-0.03411	-0.41157	0.34334	0.857922	hsa.miR.140.3p	1
-0.49173	-6.42629	5.44282	0.869632	hsa.miR.30d.3p	1
0.07298	-0.8163	0.96226	0.870861	hsa.miR.23b.3p	1
-0.00112	-0.01632	0.01407	0.883439	hsa.miR.200a.3p	1
-0.06134	-0.97779	0.85511	0.894521	hsa.miR.221.3p	1
-0.13221	-2.29104	2.02662	0.903445	hsa.miR.574.3p	1
-0.24556	-4.67874	4.18762	0.91263	hsa.miR.374a.5p	1
-0.27322	-5.94051	5.39407	0.923918	hsa.miR.195.5p	1
-0.00926	-0.20963	0.19111	0.927053	hsa.miR.24.3p	1
-0.03085	-0.74618	0.68449	0.931928	hsa.miR.181b.5p	1
-0.00555	-0.21479	0.2037	0.958113	hsa.miR.141.3p	1
0.08638	-3.23181	3.40457	0.958873	hsa.miR.106b.5p	1
0.00728	-0.34708	0.36164	0.967539	hsa.miR.30c.5p	1
-0.05146	-2.71789	2.61497	0.969503	hsa.miR.192.5p	1
0.04163	-3.31009	3.39335	0.980371	hsa.miR.452.5p	1
-0.01382	-11.2165	11.1889	0.99805	hsa.mir.30c.1	1

## Sheet: DFLNH
Supplemental Table 3. Results of multivariable linear regression estimating the association between individual EV-miRNA concentrations with HMO summary measures and concentrations. Models adjusted for technical covariates (i.e., proportion of rRNA, volume of skim milk) as well as days postpartum, breast milk collection time, and breast feedings per day.
Beta Estimate	95% Confidence Interval Lower	95% Confidence Interval Upper	p	EV-miRNA	pbh
3.71533	1.47629	5.95438	0.00139886	hsa.miR.589.5p	1
-1.15111	-2.20494	-0.09729	0.0326304	hsa.miR.29c.3p	1
-2.30001	-4.4198	-0.18023	0.0337809	hsa.miR.29b.3p	1
-2.84401	-5.59048	-0.09754	0.0425561	hsa.miR.378c	1
-1.30759	-2.58956	-0.02561	0.0456871	hsa.miR.106b.5p	1
0.02741	0.00048	0.05434	0.0461127	hsa.miR.511.5p	1
0.11253	0.00103	0.22402	0.0479634	hsa.miR.183.5p	1
-0.8208	-1.67562	0.03402	0.059633	hsa.miR.93.5p	1
-2.40607	-4.91353	0.10139	0.0597988	hsa.miR.96.5p	1
-0.51565	-1.06178	0.03048	0.0639268	hsa.miR.374b.5p	1
1.77605	-0.176	3.7281	0.0740233	hsa.miR.195.3p	1
2.06545	-0.20484	4.33574	0.0740431	hsa.miR.1287.5p	1
-0.00785	-0.01657	0.00087	0.0771338	hsa.miR.30a.5p	1
-2.23484	-4.79491	0.32522	0.0862987	hsa.miR.147b	1
-0.05186	-0.11126	0.00755	0.0863259	hsa.miR.101.3p	1
1.51299	-0.27095	3.29693	0.0954769	hsa.miR.339.3p	1
-0.47605	-1.03736	0.08527	0.0954871	hsa.miR.16.5p	1
1.76584	-0.36617	3.89785	0.103374	hsa.miR.671.3p	1
-0.02653	-0.05882	0.00577	0.106251	hsa.miR.30b.5p	1
-1.06863	-2.3736	0.23633	0.107272	hsa.miR.452.5p	1
-0.64345	-1.43028	0.14338	0.107745	hsa.miR.335.5p	1
-0.07238	-0.16143	0.01667	0.109898	hsa.miR.29a.3p	1
0.61288	-0.14468	1.37045	0.111516	hsa.miR.196a.5p	1
-1.17734	-2.63839	0.28372	0.112921	hsa.miR.20a.5p	1
0.67752	-0.16345	1.51848	0.112998	hsa.miR.574.3p	1
1.94326	-0.47911	4.36562	0.114515	hsa.miR.2110	1
-0.19314	-0.43865	0.05237	0.121609	hsa.miR.152.3p	1
-2.01375	-4.59289	0.56538	0.124387	hsa.miR.148b.5p	1
-1.67167	-3.84976	0.50642	0.130844	hsa.miR.184	1
0.26584	-0.08105	0.61273	0.131414	hsa.miR.23b.3p	1
-0.28674	-0.66152	0.08805	0.132046	hsa.miR.98.5p	1
-1.32008	-3.04942	0.40926	0.132912	hsa.miR.374a.5p	1
-4.15489	-9.63647	1.32669	0.135628	hsa.miR.378e	1
-0.12918	-0.30137	0.04301	0.139615	hsa.miR.30e.5p	1
0.87802	-0.31238	2.06843	0.146335	hsa.miR.664a.5p	1
-0.00431	-0.01025	0.00162	0.152536	hsa.miR.200a.3p	1
0.24355	-0.10051	0.5876	0.163095	hsa.miR.148a.5p	1
1.34259	-0.55536	3.24054	0.163383	hsa.miR.7706	1
-0.9722	-2.37752	0.43313	0.172766	hsa.let.7b.3p	1
-1.174	-2.87436	0.52636	0.1736	hsa.miR.425.5p	1
-1.58761	-3.90844	0.73323	0.177564	hsa.miR.30d.3p	1
0.02642	-0.01273	0.06557	0.183459	hsa.miR.151a.3p	1
2.77693	-1.3396	6.89346	0.183592	hsa.miR.190b	1
-0.05478	-0.13663	0.02707	0.187044	hsa.miR.141.3p	1
-0.85505	-2.13544	0.42533	0.187988	hsa.let.7a.3p	1
-0.13615	-0.34453	0.07223	0.197622	hsa.miR.205.5p	1
-0.00565	-0.01431	0.003	0.197729	hsa.let.7f.5p	1
0.04545	-0.02505	0.11596	0.203619	hsa.miR.23a.3p	1
-0.21164	-0.54237	0.11909	0.206928	hsa.miR.103a.3p	1
-1.6136	-4.15274	0.92554	0.210059	hsa.miR.576.5p	1
-0.07093	-0.18291	0.04105	0.211547	hsa.miR.26b.5p	1
2.24136	-1.3262	5.80891	0.215246	hsa.miR.1303	1
-0.01449	-0.03766	0.00868	0.217356	hsa.miR.200c.3p	1
1.58675	-0.95198	4.12548	0.217605	hsa.miR.210.3p	1
-0.59073	-1.54118	0.35972	0.220159	hsa.miR.218.5p	1
-0.08529	-0.22432	0.05375	0.22619	hsa.miR.125a.5p	1
0.01162	-0.00794	0.03118	0.241032	hsa.miR.375	1
-0.02245	-0.06036	0.01546	0.242441	hsa.let.7c.5p	1
-1.55304	-4.17718	1.0711	0.242824	hsa.miR.598.3p	1
-2.16138	-5.87671	1.55396	0.250884	hsa.miR.24.2.5p	1
0.05312	-0.03843	0.14467	0.252095	hsa.miR.423.3p	1
0.21109	-0.15338	0.57556	0.252973	hsa.miR.22.5p	1
-2.30127	-6.38052	1.77798	0.265408	hsa.miR.194.5p	1
0.63818	-0.49481	1.77118	0.266141	hsa.miR.187.3p	1
0.93613	-0.73671	2.60896	0.269245	hsa.miR.1260b	1
0.1588	-0.13068	0.44828	0.278742	hsa.miR.128.3p	1
0.11527	-0.09666	0.3272	0.282827	hsa.miR.1307.3p	1
0.04236	-0.03629	0.121	0.287555	hsa.miR.24.3p	1
-0.794	-2.32303	0.73503	0.305045	hsa.miR.664a.3p	1
-0.33973	-0.99642	0.31695	0.306841	hsa.miR.7.5p	1
-0.04633	-0.13779	0.04512	0.316929	hsa.miR.148b.3p	1
-1.07352	-3.22831	1.08127	0.324985	hsa.miR.181a.3p	1
-1.14989	-3.47166	1.17187	0.327829	hsa.miR.511.3p	1
-0.49318	-1.52078	0.53442	0.342944	hsa.miR.150.5p	1
0.73761	-0.818	2.29322	0.348757	hsa.miR.92b.3p	1
-0.07923	-0.24787	0.08941	0.353154	hsa.miR.125b.5p	1
-0.00197	-0.00618	0.00224	0.354249	hsa.let.7g.5p	1
0.01505	-0.01773	0.04783	0.364238	hsa.miR.22.3p	1
0.20942	-0.24884	0.66768	0.3664	hsa.miR.197.3p	1
-0.79353	-2.53102	0.94397	0.366701	hsa.miR.107	1
-2.19779	-7.01718	2.6216	0.367408	hsa.mir.30c.2	1
-0.47098	-1.51282	0.57085	0.371565	hsa.miR.203a.3p	1
0.91678	-1.11518	2.94874	0.372503	hsa.miR.326	1
-0.54499	-1.77197	0.68198	0.379941	hsa.miR.574.5p	1
-0.00432	-0.01412	0.00548	0.383554	hsa.let.7i.5p	1
0.02929	-0.03762	0.09621	0.386801	hsa.miR.27a.3p	1
-0.18748	-0.6182	0.24323	0.389508	hsa.miR.28.3p	1
-0.16173	-0.54179	0.21833	0.400183	hsa.miR.193a.3p	1
-0.01964	-0.06602	0.02674	0.402462	hsa.miR.378a.3p	1
-1.14033	-3.85393	1.57328	0.406058	hsa.miR.885.3p	1
0.03239	-0.04474	0.10951	0.406376	hsa.miR.182.5p	1
-0.00153	-0.00522	0.00217	0.413535	hsa.miR.21.5p	1
-0.05015	-0.17149	0.07119	0.413768	hsa.miR.224.5p	1
-0.64236	-2.21747	0.93275	0.420004	hsa.miR.16.2.3p	1
0.00021	-0.00031	0.00073	0.431092	hsa.miR.148a.3p	1
0.03393	-0.05186	0.11972	0.434114	hsa.miR.191.5p	1
0.7105	-1.10265	2.52364	0.438365	hsa.miR.425.3p	1
-0.00937	-0.03341	0.01467	0.441013	hsa.miR.200b.3p	1
-0.53315	-1.9481	0.88181	0.456114	hsa.miR.378d	1
-0.05812	-0.21265	0.09641	0.456937	hsa.miR.100.5p	1
0.45812	-0.77974	1.69598	0.464146	hsa.miR.744.5p	1
0.04578	-0.07913	0.1707	0.468474	hsa.miR.27b.3p	1
-1.42461	-5.3293	2.48009	0.470484	hsa.miR.324.3p	1
-1.60657	-6.01853	2.80539	0.47134	hsa.mir.30c.1	1
-0.08738	-0.32791	0.15314	0.47236	hsa.miR.1299	1
1.14506	-2.02157	4.31169	0.474425	hsa.miR.1301.3p	1
-0.08557	-0.32564	0.1545	0.480746	hsa.let.7e.5p	1
0.08843	-0.1608	0.33766	0.482724	hsa.miR.3182	1
0.03934	-0.07177	0.15045	0.483661	hsa.miR.193a.5p	1
0.00482	-0.00886	0.0185	0.486111	hsa.miR.99a.5p	1
-0.00232	-0.00896	0.00431	0.488725	hsa.let.7a.5p	1
0.31719	-0.60312	1.23749	0.49533	hsa.miR.181a.2.3p	1
1.32089	-2.54375	5.18554	0.49891	hsa.miR.378g	1
-0.7337	-2.89112	1.42372	0.501051	hsa.miR.660.5p	1
0.31915	-0.64258	1.28088	0.51145	hsa.miR.345.5p	1
-0.89562	-3.65425	1.86302	0.520616	hsa.miR.1307.5p	1
0.91947	-1.97755	3.81648	0.529984	hsa.miR.221.5p	1
-0.33229	-1.38316	0.71858	0.53151	hsa.miR.192.5p	1
0.27564	-0.61236	1.16365	0.539047	hsa.miR.941	1
0.75203	-1.69075	3.19482	0.542378	hsa.let.7f.1.3p	1
-0.24768	-1.05442	0.55905	0.543473	hsa.miR.193b.5p	1
-0.0015	-0.00639	0.00339	0.543638	hsa.miR.146b.5p	1
-0.42846	-1.84754	0.99061	0.550161	hsa.miR.19b.3p	1
-1.02351	-4.54136	2.49434	0.564739	hsa.miR.135a.5p	1
1.43873	-3.54442	6.42188	0.567717	hsa.mir.320b.2	1
-0.02337	-0.10621	0.05948	0.576681	hsa.miR.27a.5p	1
-0.08463	-0.39741	0.22815	0.592259	hsa.miR.340.5p	1
-1.05434	-4.9701	2.86141	0.594062	hsa.miR.340.3p	1
0.03111	-0.086	0.14822	0.59904	hsa.miR.429	1
0.07006	-0.19384	0.33397	0.599223	hsa.miR.532.5p	1
0.6203	-1.7608	3.00141	0.606082	hsa.miR.339.5p	1
0.03994	-0.12161	0.2015	0.624525	hsa.miR.200a.5p	1
0.12256	-0.38002	0.62513	0.629268	hsa.miR.885.5p	1
0.07352	-0.23463	0.38168	0.636687	hsa.miR.3615	1
-0.61008	-3.17517	1.95502	0.637747	hsa.miR.365b.5p	1
0.03306	-0.10673	0.17285	0.639662	hsa.miR.30c.5p	1
-0.22495	-1.20124	0.75133	0.648262	hsa.miR.652.3p	1
-0.05903	-0.31737	0.1993	0.650975	hsa.miR.193b.3p	1
0.75483	-2.64874	4.15841	0.660597	hsa.miR.760	1
0.3688	-1.34209	2.0797	0.669528	hsa.miR.199a.3p.hsa.miR.199b.3p	1
0.01098	-0.04034	0.06229	0.671888	hsa.miR.10a.5p	1
-0.01821	-0.10368	0.06726	0.67316	hsa.miR.223.3p	1
1.4604	-5.67459	8.5954	0.685275	hsa.mir.320a	1
0.0719	-0.28979	0.43359	0.693863	hsa.miR.221.3p	1
0.6695	-2.74306	4.08207	0.697667	hsa.miR.330.3p	1
-0.00128	-0.00784	0.00528	0.698849	hsa.let.7b.5p	1
0.32315	-1.33515	1.98146	0.699597	hsa.miR.6510.3p	1
0.22996	-0.95279	1.41272	0.700241	hsa.miR.106b.3p	1
1.36848	-5.92217	8.65913	0.710127	hsa.miR.378f	1
0.19769	-0.87013	1.26551	0.713916	hsa.miR.342.3p	1
-0.63124	-4.16706	2.90458	0.723694	hsa.miR.196b.5p	1
-0.87233	-5.79186	4.04719	0.725484	hsa.miR.4429	1
-0.05322	-0.35373	0.24729	0.725817	hsa.miR.186.5p	1
0.32818	-1.54063	2.197	0.728023	hsa.miR.361.5p	1
-0.00211	-0.01422	0.00999	0.729664	hsa.miR.423.5p	1
-0.02589	-0.1749	0.12312	0.730781	hsa.miR.140.3p	1
-0.02065	-0.14259	0.10128	0.73729	hsa.miR.99b.5p	1
0.61888	-3.05853	4.29628	0.73893	hsa.miR.130b.3p	1
-0.04655	-0.32686	0.23377	0.742283	hsa.miR.361.3p	1
-0.07382	-0.51976	0.37213	0.743054	hsa.miR.1246	1
0.00256	-0.01395	0.01907	0.758725	hsa.miR.26a.5p	1
0.43811	-2.39504	3.27126	0.75942	hsa.miR.331.3p	1
-0.13745	-1.04778	0.77289	0.764929	hsa.miR.125b.2.3p	1
0.10961	-0.6397	0.85892	0.772047	hsa.miR.99b.3p	1
-0.10765	-0.84362	0.62832	0.77205	hsa.miR.484	1
-0.39728	-3.20519	2.41063	0.779313	hsa.miR.28.5p	1
-0.0551	-0.4545	0.3443	0.784675	hsa.miR.320c	1
-0.00748	-0.06248	0.04752	0.787614	hsa.miR.143.3p	1
-0.00227	-0.01896	0.01443	0.788015	hsa.miR.320a	1
-0.08514	-0.72399	0.55371	0.791817	hsa.miR.200b.5p	1
0.01978	-0.13222	0.17178	0.796642	hsa.miR.30a.3p	1
0.42668	-2.89296	3.74631	0.799059	hsa.miR.181d.5p	1
0.29947	-2.04984	2.64878	0.800681	hsa.miR.421	1
-0.02955	-0.27359	0.21449	0.810479	hsa.miR.155.5p	1
0.21361	-1.55206	1.97927	0.810633	hsa.miR.29c.5p	1
-0.2665	-2.47963	1.94663	0.811492	hsa.miR.502.3p	1
-0.27455	-2.58155	2.03245	0.813658	hsa.miR.17.5p	1
-0.01893	-0.18802	0.15016	0.824525	hsa.miR.499a.5p	1
0.02515	-0.19986	0.25017	0.824771	hsa.miR.30e.3p	1
0.12588	-1.02072	1.27247	0.827864	hsa.miR.3168	1
0.05464	-0.45083	0.56011	0.830465	hsa.miR.365a.3p.hsa.miR.365b.3p	1
0.6015	-5.19629	6.39928	0.837189	hsa.mir.320b.1	1
0.07827	-0.67676	0.8333	0.837306	hsa.miR.342.5p	1
0.00089	-0.00772	0.00951	0.837429	hsa.miR.30d.5p	1
0.02923	-0.25325	0.3117	0.837632	hsa.miR.181b.5p	1
0.0099	-0.09591	0.11571	0.852941	hsa.miR.92a.3p	1
-0.31862	-4.0034	3.36617	0.864008	hsa.miR.15b.5p	1
0.00103	-0.01096	0.01302	0.865091	hsa.miR.146a.5p	1
0.03189	-0.34072	0.4045	0.865379	hsa.let.7d.3p	1
-0.01163	-0.14885	0.12559	0.866668	hsa.miR.320b	1
-0.00921	-0.12442	0.106	0.8742	hsa.miR.25.3p	1
0.23552	-2.8698	3.34084	0.880583	hsa.miR.769.5p	1
-0.11164	-1.7039	1.48063	0.889547	hsa.miR.328.3p	1
0.0076	-0.1012	0.11641	0.889888	hsa.miR.181a.5p	1
-0.03794	-0.60596	0.53008	0.894745	hsa.miR.185.5p	1
0.02317	-0.41682	0.46317	0.916909	hsa.miR.222.3p	1
0.07355	-1.3774	1.52451	0.920013	hsa.miR.500a.3p	1
-0.01232	-0.28814	0.26349	0.929479	hsa.let.7d.5p	1
0.00766	-0.16729	0.18261	0.930894	hsa.miR.629.5p	1
0.04953	-1.17341	1.27248	0.936054	hsa.miR.501.3p	1
0.79868	-19.4345	21.0319	0.937675	hsa.miR.378i	1
-0.01333	-0.3709	0.34423	0.941117	hsa.miR.335.3p	1
-0.0261	-0.80437	0.75217	0.947039	hsa.miR.320d	1
0.04921	-1.56064	1.65906	0.951715	hsa.miR.125a.3p	1
0.01137	-0.44273	0.46548	0.960436	hsa.miR.146b.3p	1
-0.00361	-0.27085	0.26362	0.978625	hsa.miR.223.5p	1
0.02753	-2.21093	2.26599	0.980561	hsa.miR.195.5p	1
0.01171	-0.94937	0.97279	0.980746	hsa.mir.378c	1
-0.00308	-0.30105	0.29488	0.983659	hsa.miR.4443	1
0.01322	-2.40872	2.43517	0.99137	hsa.miR.30c.2.3p	1

[truncated: 13 more sheets: DFLNT, DSLNH, DSLNT, FDSLNH, FLNH, LNnT, LNT, LNFP I, LNFP II, LNFP III, LNH, LSTb, LSTc]
